# Supplementary material for: A Persisting Nontropical Focus of Burkholderia pseudomallei with Limited Genome Evolution over Five Decades
Source: mSystems. 2020 Nov 10;5(6):e00726-20. doi: 10.1128/mSystems.00726-20 (PMC7657595; doi:10.1128/mSystems.00726-20)
Supplement: TABLE S1 [file mSystems.00726-20-st001.xlsx]

## Sheet: Table_S1
B. pseudomallei strain	unique ID (if applicable)	ST	geographical.group	Country of Origin	accession no. (if applicable)	Genome Reference	Level 1 clustering (if applicable)	Level 2 clustering (if applicable)
ABCPW1		1017	Australasia	Western Australia, Australia	JQIJ00000000	Johnson et al., Genome Announc 2015 3(1):e01282-14
ABCPW107		1024	Australasia	Western Australia, Australia	JQDN00000000	Johnson et al., Genome Announc 2015 3(1):e01282-14
ABCPW30		1021	Australasia	Western Australia, Australia	JPVF00000000	Johnson et al., Genome Announc 2015 3(1):e01282-14
ABCPW91		1018	Australasia	Western Australia, Australia	JPUY00000000	Johnson et al., Genome Announc 2015 3(1):e01282-14
BDU2	BDU2	900	Australasia	Australia	NA	Johnson_et_al_2015
MSHR0044		882	Australasia	Northern Territory, Australia	JQIM00000000	Johnson et al., Genome Announc 2015 3(1):e01282-14
MSHR0062		259	Australasia	Northern Territory, Australia	CP009234, CP009235	Johnson et al., Genome Announc 2015 3(1):e01282-14
MSHR0091		331	Australasia	Northern Territory, Australia	SRR8790694	Webb et al., PLoS Negl Trop Dis 2019 13(7): e0007369
MSHR0116	9742_6#11	149	Australasia	Australia	ERR311040	Chewapreecha, Claire et al., Nature microbiology 2017
MSHR0146		617	Australasia	Northern Territory, Australia	CP004042, CP004043	Johnson et al., Genome Announc 2015 3(2):e00159-15
MSHR0157		284	Australasia	Western Australia, Australia	SRR2134233	Chapple et al., Microbial Genomics 2016 2(7):e000067	2	2
243		99	Asia	Vietnam	ERR178257	Chewapreecha, Claire et al., Nature microbiology 2017
683	8191_2#20	871	Asia	Vietnam	ERR178259	Chewapreecha, Claire et al., Nature microbiology 2017
720	8191_2#21	67	Asia	Vietnam	ERR178260	Chewapreecha, Claire et al., Nature microbiology 2017
1040	8191_2#22	884	Asia	Vietnam	ERR178261	Chewapreecha, Claire et al., Nature microbiology 2017
1042	8191_2#23	unknown	Asia	Vietnam	ERR178262	Chewapreecha, Claire et al., Nature microbiology 2017
1043	8191_2#24	unknown	Asia	Vietnam	ERR178263	Chewapreecha, Claire et al., Nature microbiology 2017
1062	8191_2#25	653	Asia	Vietnam	ERR178264	Chewapreecha, Claire et al., Nature microbiology 2017
1072	8191_2#26	211	Asia	Vietnam	ERR178265	Chewapreecha, Claire et al., Nature microbiology 2017
1080	8191_2#27	916	Asia	Vietnam	ERR178266	Chewapreecha, Claire et al., Nature microbiology 2017
1095	8191_2#28	67	Asia	Vietnam	ERR178267	Chewapreecha, Claire et al., Nature microbiology 2017
1097	8191_2#29	367	Asia	Vietnam	ERR178268	Chewapreecha, Claire et al., Nature microbiology 2017
1258	8191_2#30	653	Asia	Vietnam	ERR178269	Chewapreecha, Claire et al., Nature microbiology 2017
5691	9517_1#37	82	Africa	Chad	ERR298779	Chewapreecha, Claire et al., Nature microbiology 2017
7893	10532_1#77	11	America	Ecuador	ERR351982	Chewapreecha, Claire et al., Nature microbiology 2017
1426a	8009_4#26	317	Asia	Thailand	ERR162622	Chewapreecha, Claire et al., Nature microbiology 2017
2614a	8009_4#16	70	Asia	Thailand	ERR162612	Chewapreecha, Claire et al., Nature microbiology 2017
2632a	8009_4#29	229	Asia	Thailand	ERR162625	Chewapreecha, Claire et al., Nature microbiology 2017
2659a	8009_4#18	54	Asia	Thailand	ERR162614	Chewapreecha, Claire et al., Nature microbiology 2017
2667a	8009_4#19	58	Asia	Thailand	ERR162615	Chewapreecha, Claire et al., Nature microbiology 2017
2698a	8009_4#24	34	Asia	Thailand	ERR162620	Chewapreecha, Claire et al., Nature microbiology 2017
2719a	8009_4#23	48	Asia	Thailand	ERR162619	Chewapreecha, Claire et al., Nature microbiology 2017
2767a	8009_4#17	167	Asia	Thailand	ERR162613	Chewapreecha, Claire et al., Nature microbiology 2017
2769a	8009_4#25	33	Asia	Thailand	ERR162621	Chewapreecha, Claire et al., Nature microbiology 2017
2774a	8009_4#22	174	Asia	Thailand	ERR162618	Chewapreecha, Claire et al., Nature microbiology 2017
2820a	8009_4#21	60	Asia	Thailand	ERR162617	Chewapreecha, Claire et al., Nature microbiology 2017
2833a	8009_4#28	316	Asia	Thailand	ERR162624	Chewapreecha, Claire et al., Nature microbiology 2017
6_CDC	9742_6#4	46	Asia	Bangladesh	ERR311033	Chewapreecha, Claire et al., Nature microbiology 2017
995a	8009_4#27	309	Asia	Thailand	ERR162623	Chewapreecha, Claire et al., Nature microbiology 2017
A-277-02-2-10	10250_7#1	218	Asia	Thailand	ERR343795	Chewapreecha, Claire et al., Nature microbiology 2017
A-278-05-2-01	10250_7#2	54	Asia	Thailand	ERR343796	Chewapreecha, Claire et al., Nature microbiology 2017
A-281-02-2-01	10250_7#12	206	Asia	Thailand	ERR343806	Chewapreecha, Claire et al., Nature microbiology 2017
A-281-02-2-02	10250_7#13	50	Asia	Thailand	ERR343807	Chewapreecha, Claire et al., Nature microbiology 2017
A-281-02-2-05	10250_7#16	50	Asia	Thailand	ERR343810	Chewapreecha, Claire et al., Nature microbiology 2017
A-282-02-1-02	10250_7#23	399	Asia	Thailand	ERR343816	Chewapreecha, Claire et al., Nature microbiology 2017
A-294-05-2-03	10250_7#44	9	Asia	Thailand	ERR343837	Chewapreecha, Claire et al., Nature microbiology 2017
C2_Bp	11233_1#28	1128	Africa	Gabon	ERR403714	Chewapreecha, Claire et al., Nature microbiology 2017
CAM41	9742_9#34	105	Asia	Cambodia	ERR539773	Chewapreecha, Claire et al., Nature microbiology 2017
D4899	10532_1#76	12	America	Venezuela	ERR351981	Chewapreecha, Claire et al., Nature microbiology 2017
E0698	9742_9#31	70	Asia	China	ERR539770	Chewapreecha, Claire et al., Nature microbiology 2017
E0702	9742_9#32	70	Asia	China	ERR539771	Chewapreecha, Claire et al., Nature microbiology 2017
E361	8009_4#30	230	Asia	Thailand	ERR162626	Chewapreecha, Claire et al., Nature microbiology 2017
E562	8191_2#14	494	Asia	Cambodia	ERR178253	Chewapreecha, Claire et al., Nature microbiology 2017
E569	8191_2#15	510	Asia	Cambodia	ERR178254	Chewapreecha, Claire et al., Nature microbiology 2017
F3253	9742_6#6	95	America	Puerto_Rico	ERR311035	Chewapreecha, Claire et al., Nature microbiology 2017
G1467	9742_6#7	246	Australasia	PNG	ERR311036	Chewapreecha, Claire et al., Nature microbiology 2017
G9709	9742_6#8	43	Asia	India	ERR311037	Chewapreecha, Claire et al., Nature microbiology 2017
Gabon_Bp	11233_1#30	1127	Africa	Gabon	ERR403716	Chewapreecha, Claire et al., Nature microbiology 2017
Green	9742_6#9	unknown	Africa	Mauritius	ERR311038	Chewapreecha, Claire et al., Nature microbiology 2017
H034580128	9517_1#8	unknown	Asia	Bangladesh	ERR298750	Chewapreecha, Claire et al., Nature microbiology 2017
H054640145	9517_1#17	344	Asia	India	ERR298759	Chewapreecha, Claire et al., Nature microbiology 2017
H061220286	9517_1#9	1007	Asia	Bangladesh	ERR298751	Chewapreecha, Claire et al., Nature microbiology 2017
H061740680	9517_1#12	92	America	Brazil	ERR298754	Chewapreecha, Claire et al., Nature microbiology 2017
H065460522	9517_1#36	unknown	America	Virgin_Islands	ERR298778	Chewapreecha, Claire et al., Nature microbiology 2017
H0929	9742_6#10	92	Australasia	Puerto_Rico	ERR311039	Chewapreecha, Claire et al., Nature microbiology 2017
H101180656	9517_1#30	707	Africa	Nigeria	ERR298772	Chewapreecha, Claire et al., Nature microbiology 2017
H103360117	9517_1#18	unknown	Asia	India	ERR298760	Chewapreecha, Claire et al., Nature microbiology 2017
H103520155	9517_1#10	unknown	Asia	Bangladesh	ERR298752	Chewapreecha, Claire et al., Nature microbiology 2017
H110440887	9517_1#35	unknown	Australasia	Philippines	ERR298777	Chewapreecha, Claire et al., Nature microbiology 2017
Hainan_106	9517_1#16	50	Asia	China	ERR298758	Chewapreecha, Claire et al., Nature microbiology 2017
Hainan1	9517_1#15	unknown	Asia	China	ERR298757	Chewapreecha, Claire et al., Nature microbiology 2017
HK2	9742_9#27	70	Asia	China	ERR539766	Chewapreecha, Claire et al., Nature microbiology 2017
IS42705_7908993	10532_1#79	unknown	Africa	Kenya	ERR351984	Chewapreecha, Claire et al., Nature microbiology 2017
LN_10	9517_1#26	46	Asia	Malaysia	ERR298768	Chewapreecha, Claire et al., Nature microbiology 2017
LN_22892	9517_1#25	438	Asia	Malaysia	ERR298767	Chewapreecha, Claire et al., Nature microbiology 2017
LN_29564	9517_1#22	289	Asia	Malaysia	ERR298764	Chewapreecha, Claire et al., Nature microbiology 2017
LN_31348	9517_1#23	46	Asia	Malaysia	ERR298765	Chewapreecha, Claire et al., Nature microbiology 2017
LN_34170	9517_1#21	51	Asia	Malaysia	ERR298763	Chewapreecha, Claire et al., Nature microbiology 2017
LN_34677	9517_1#27	unknown	Asia	Malaysia	ERR298769	Chewapreecha, Claire et al., Nature microbiology 2017
LN_6	9517_1#24	46	Asia	Malaysia	ERR298766	Chewapreecha, Claire et al., Nature microbiology 2017
MK_1900	9517_1#34	63	Asia	Philippines	ERR298776	Chewapreecha, Claire et al., Nature microbiology 2017
MK_441	9517_1#31	57	Asia	Philippines	ERR298773	Chewapreecha, Claire et al., Nature microbiology 2017
MK_451	9517_1#32	98	Asia	Philippines	ERR298774	Chewapreecha, Claire et al., Nature microbiology 2017
MK_453	9517_1#33	57	Asia	Philippines	ERR298775	Chewapreecha, Claire et al., Nature microbiology 2017
MM24	8009_4#1	162	Asia	Laos	ERR162597	Chewapreecha, Claire et al., Nature microbiology 2017
MM28	8009_4#8	513	Asia	Laos	ERR162604	Chewapreecha, Claire et al., Nature microbiology 2017
MM37	8009_4#7	500	Asia	Laos	ERR162603	Chewapreecha, Claire et al., Nature microbiology 2017
MM39	8009_4#2	511	Asia	Laos	ERR162598	Chewapreecha, Claire et al., Nature microbiology 2017
MM45	8009_4#3	495	Asia	Laos	ERR162599	Chewapreecha, Claire et al., Nature microbiology 2017
MM54	8009_4#5	504	Asia	Laos	ERR162601	Chewapreecha, Claire et al., Nature microbiology 2017
MM56	8009_4#9	491	Asia	Laos	ERR162605	Chewapreecha, Claire et al., Nature microbiology 2017
MM70	8009_4#11	507	Asia	Laos	ERR162607	Chewapreecha, Claire et al., Nature microbiology 2017
MM76	8009_4#10	488	Asia	Laos	ERR162606	Chewapreecha, Claire et al., Nature microbiology 2017
MM80	8009_4#12	512	Asia	Laos	ERR162608	Chewapreecha, Claire et al., Nature microbiology 2017
MM85	8009_4#4	489	Asia	Laos	ERR162600	Chewapreecha, Claire et al., Nature microbiology 2017
MM91	8009_4#6	205	Asia	Laos	ERR162602	Chewapreecha, Claire et al., Nature microbiology 2017
MSHR0160		284	Australasia	Western Australia, Australia	SRR2134234	Chapple et al., Microbial Genomics 2016 2(7):e000068	3	3
MSHR0141	9742_6#12	274	Australasia	PNG	ERR311041	Chewapreecha, Claire et al., Nature microbiology 2017
MSHR0142	9742_6#13	280	Australasia	Fiji	ERR311042	Chewapreecha, Claire et al., Nature microbiology 2017
MSHR0161		284	Australasia	Western Australia, Australia	ERS205900	Chapple et al., Microbial Genomics 2016 2(7):e000069	3	4
MSHR0162		284	Australasia	Western Australia, Australia	SRR2134235	Chapple et al., Microbial Genomics 2016 2(7):e000070	1	1
MSHR0163		284	Australasia	Western Australia, Australia	SRR2134237	Chapple et al., Microbial Genomics 2016 2(7):e000071	3	3
MSHR0315	9742_6#18	232	Asia	Malaysia	ERR311047	Chewapreecha, Claire et al., Nature microbiology 2017
MSHR0164		284	Australasia	Western Australia, Australia	SRR11412214	This study	3	3
MSHR0166		1056	Australasia	Western Australia, Australia	ERR539747	Wellcome Sanger institute
MSHR0167		284	Australasia	Western Australia, Australia	SRR2134238	Chapple et al., Microbial Genomics 2016 2(7):e000073	4	6
MSHR0169		284	Australasia	Western Australia, Australia	ERS205902	Chapple et al., Microbial Genomics 2016 2(7):e000074	1	1
MSHR0170		284	Australasia	Western Australia, Australia	SRR2134239	Chapple et al., Microbial Genomics 2016 2(7):e000075	3	3
MSHR0171		284	Australasia	Western Australia, Australia	SRR2134240	Chapple et al., Microbial Genomics 2016 2(7):e000076	3	3
MSHR0172		284	Australasia	Western Australia, Australia	SRR2134242	Chapple et al., Microbial Genomics 2016 2(7):e000077	3	5
MSHR0173		284	Australasia	Western Australia, Australia	ERS205903	Chapple et al., Microbial Genomics 2016 2(7):e000078	4	6
MSHR0210	9742_6#14	238	Australasia	Australia	ERR311043	Chewapreecha, Claire et al., Nature microbiology 2017
MSHR0253	9742_6#16	1070	Australasia	Australia	ERR311045	Chewapreecha, Claire et al., Nature microbiology 2017
MSHR0287	9742_6#17	125	Australasia	Australia	ERR311046	Chewapreecha, Claire et al., Nature microbiology 2017
MSHR0303		36	Australasia	Northern Territory, Australia	JQDD00000000	Johnson et al., Genome Announc 2015 3(1):e01282-14
MSHR0305		36	Australasia	Northern Territory, Australia	CP006469, CP006470	Stone et al., Genome Announc 2013 1(4):e00656-13
MSHR0332		106	Australasia	Northern Territory, Australia	JQFM00000000	Johnson et al., Genome Announc 2015 3(1):e01282-14
MSHR0338		243	Australasia	Northern Territory, Australia	ATJY00000000	Price et al., J Clin Microbiol 2015 53(1):282-86
MSHR0346a		243	Australasia	Northern Territory, Australia	CP008763, CP008764	Daligault et al., Genome Announc 2014 2(6):e01106-14
MSHR2056	9742_9#15	46	Asia	Indonesia	ERR539754	Chewapreecha, Claire et al., Nature microbiology 2017
MSHR0356	9742_6#20	149	Australasia	Australia	ERR311049	Chewapreecha, Claire et al., Nature microbiology 2017
MSHR0435		126	Australasia	Northern Territory, Australia	JRFP00000000	Johnson et al., Genome Announc 2015 3(1):e01282-14
MSHR0445a	9742_6#21	126	Australasia	Australia	ERR311050	Chewapreecha, Claire et al., Nature microbiology 2017
MSHR0446		277	Australasia	Queensland, Australia	ERR311051	Wellcome Sanger institute
MSHR0447	9742_6#23	285	Australasia	Australia	ERR311052	Chewapreecha, Claire et al., Nature microbiology 2017
MSHR0449		126	Australasia	Northern Territory, Australia	JQFO00000000	Johnson et al., Genome Announc 2015 3(1):e01282-14
MSHR2434	9742_9#21	515	Australasia	PNG	ERR539760	Chewapreecha, Claire et al., Nature microbiology 2017
MSHR0454		257	Australasia	Queensland, Australia	SRR8790684	Webb et al., PLoS Negl Trop Dis 2019 13(7): e0007370
MSHR3020	9742_9#24	280	Australasia	Fiji	ERR539763	Chewapreecha, Claire et al., Nature microbiology 2017
MSHR0456		113	Australasia	Northern Territory, Australia	JQFN00000000	Johnson et al., Genome Announc 2015 3(1):e01282-14
MSHR0465J		132	Australasia	Northern Territory, Australia	JPZW00000000	Johnson et al., Genome Announc 2015 3(1):e01282-14
MSHR0491	9742_6#25	126	Australasia	Australia	ERR311054	Chewapreecha, Claire et al., Nature microbiology 2017
MSHR0511		617	Australasia	Northern Territory, Australia	CP004023, CP004024	Johnson et al., Genome Announc 2015 3(2):e00159-15
MSHR0520		36	Australasia	Northern Territory, Australia	CP004368, CP004369	Johnson et al., Genome Announc 2015 3(2):e00159-15
MSHR0543		294	Australasia	Northern Territory, Australia	JPZX00000000	Johnson et al., Genome Announc 2015 3(1):e01282-14
MSHR6969	9554_8#9	82	Africa	Chad	ERR298347	Chewapreecha, Claire et al., Nature microbiology 2017
MSHR6970	9554_8#10	169	Asia	Vietnam	ERR298348	Chewapreecha, Claire et al., Nature microbiology 2017
MSHR6971	9554_8#11	56	Asia	Vietnam	ERR298349	Chewapreecha, Claire et al., Nature microbiology 2017
MSHR6972	9554_8#12	56	Asia	Vietnam	ERR298350	Chewapreecha, Claire et al., Nature microbiology 2017
MSHR6973	9554_8#13	288	Asia	Vietnam	ERR298351	Chewapreecha, Claire et al., Nature microbiology 2017
MSHR6974	9554_8#14	169	Asia	Vietnam	ERR298352	Chewapreecha, Claire et al., Nature microbiology 2017
MSHR6975	9554_8#15	51	Asia	Singapore	ERR298353	Chewapreecha, Claire et al., Nature microbiology 2017
MSHR6976	9554_8#16	661	Asia	Sabah(Malaysia)	ERR298354	Chewapreecha, Claire et al., Nature microbiology 2017
MSHR6977	9554_8#17	351	Europe	France	ERR298355	Chewapreecha, Claire et al., Nature microbiology 2017
MSHR7397	9554_8#18	291	Australasia	New_Caledonia	ERR298356	Chewapreecha, Claire et al., Nature microbiology 2017
MSHR7398	9554_8#19	92	America	Martinique	ERR298357	Chewapreecha, Claire et al., Nature microbiology 2017
MSHR7399	9554_8#20	292	Australasia	New_Caledonia	ERR298358	Chewapreecha, Claire et al., Nature microbiology 2017
MSHR7400	9554_8#21	92	America	Martinique	ERR298359	Chewapreecha, Claire et al., Nature microbiology 2017
NT_20	9517_1#14	6	Africa	Burkina_Faso	ERR298756	Chewapreecha, Claire et al., Nature microbiology 2017
OP285A	9742_9#30	32	Asia	China	ERR539769	Chewapreecha, Claire et al., Nature microbiology 2017
OP79A	9742_9#28	70	Asia	China	ERR539767	Chewapreecha, Claire et al., Nature microbiology 2017
SHCH2430	9554_8#22	849	Asia	Cambodia	ERR298360	Chewapreecha, Claire et al., Nature microbiology 2017
SID1131	9517_1#13	169	Asia	Brunei	ERR298755	Chewapreecha, Claire et al., Nature microbiology 2017
SID1615	9517_1#11	92	America	Brazil	ERR298753	Chewapreecha, Claire et al., Nature microbiology 2017
SID2889	9517_1#5	56	Asia	Bangladesh	ERR298747	Chewapreecha, Claire et al., Nature microbiology 2017
SID3783	9517_1#29	51	Asia	Malaysia	ERR298771	Chewapreecha, Claire et al., Nature microbiology 2017
SID3811	9517_1#6	43	Asia	Bangladesh	ERR298748	Chewapreecha, Claire et al., Nature microbiology 2017
SID4349	9517_1#28	426	Asia	Malaysia	ERR298770	Chewapreecha, Claire et al., Nature microbiology 2017
SID4717	9517_1#7	71	Asia	Bangladesh	ERR298749	Chewapreecha, Claire et al., Nature microbiology 2017
SR-020	8191_2#11	693	Asia	Cambodia	ERR178250	Chewapreecha, Claire et al., Nature microbiology 2017
SR-025	8191_2#12	690	Asia	Cambodia	ERR178251	Chewapreecha, Claire et al., Nature microbiology 2017
SR-039	8191_2#6	694	Asia	Cambodia	ERR178245	Chewapreecha, Claire et al., Nature microbiology 2017
SVC_34	8009_4#15	47	Asia	Laos	ERR162611	Chewapreecha, Claire et al., Nature microbiology 2017
SVE_77	8009_4#13	unknown	Asia	Laos	ERR162609	Chewapreecha, Claire et al., Nature microbiology 2017
SVW_02	8009_4#14	16	Asia	Laos	ERR162610	Chewapreecha, Claire et al., Nature microbiology 2017
137	8191_2#17	67	Asia	Vietnam	ERR178256	Chewapreecha, Claire et al., Nature microbiology 2017
532	8191_2#19	163	Asia	Vietnam	ERR178258	Chewapreecha, Claire et al., Nature microbiology 2017
MSHR0548		468	Australasia	Northern Territory, Australia	SRR8790682	Webb et al., PLoS Negl Trop Dis 2019 13(7): e0007371
MSHR0630		1362	Australasia	Western Australia, Australia	SRR11412211	This study
MSHR0640		109	Australasia	Northern Territory, Australia	JQFP00000000	Johnson et al., Genome Announc 2015 3(1):e01282-14
MSHR0668		129	Australasia	Northern Territory, Australia	NC_009074, NC_009075	Johnson et al., Genome Announc 2015 3(2):e00159-15
Pakistan9		72	Asia	Pakistan	CP008754, CP008755	Daligault et al., Genome Announc 2014 2(6):e01106-14
MSHR0684		103	Australasia	Northern Territory, Australia	JQDC00000000	Johnson et al., Genome Announc 2015 3(1):e01282-14
MSHR0690	9742_6#28	130	Australasia	Australia	ERR311057	Chewapreecha, Claire et al., Nature microbiology 2017
MSHR0710	9742_6#29	245	Australasia	Australia	ERR311058	Chewapreecha, Claire et al., Nature microbiology 2017
MSHR0720	9742_6#30	278	Australasia	Australia	ERR311059	Chewapreecha, Claire et al., Nature microbiology 2017
MSHR0733		278	Australasia	Northern Territory, Australia	JQEE00000000	Johnson et al., Genome Announc 2015 3(1):e01282-14
MSHR0840		257	Australasia	Queensland, Australia	CP009474.1, CP009473.1	Los Alamos National Laboratory, Shannon Johnson; 2014-09-15
MSHR0867	9742_6#32	103	Australasia	Australia	ERR311061	Chewapreecha, Claire et al., Nature microbiology 2017
MSHR0911	9742_6#33	112	Australasia	Australia	ERR311062	Chewapreecha, Claire et al., Nature microbiology 2017
MSHR0938		737	Australasia	Northern Territory, Australia	SRR8790683	Webb et al., PLoS Negl Trop Dis 2019 13(7): e0007372
MSHR0983		142	Australasia	Northern Territory, Australia	JQDI00000000	Johnson et al., Genome Announc 2015 3(1):e01282-14
MSHR1000		555	Australasia	Northern Territory, Australia	JQEF00000000	Johnson et al., Genome Announc 2015 3(1):e01282-14
MSHR1029		145	Australasia	Northern Territory, Australia	JQDB00000000	Johnson et al., Genome Announc 2015 3(1):e01282-14
MSHR10305		284	Australasia	Western Australia, Australia	SRR11412213	This study	4	7
MSHR10306		284	Australasia	Western Australia, Australia	SRR11412208	This study	4	7
MSHR10307		284	Australasia	Western Australia, Australia	SRR11412207	This study	4	8
MSHR10308		284	Australasia	Western Australia, Australia	SRR11412206	This study	4	8
BPC006		70	Asia	China	NC_018527, NC_018529	Fang et al., 2012 J Bacteriol 194(23) 6604-05
K96243		10	Asia	Thailand	NC_006350, NC_006351	Holden et al., Proc Natl Acad Sci U S A 2004 101(39):14240-45
MSHR10309		284	Australasia	Western Australia, Australia	SRR11412205	This study	4	7
MSHR10310		284	Australasia	Western Australia, Australia	SRR11412204	This study	2	2
MSHR10312		737	Australasia	Northern Territory, Australia	SRR8790676	Webb et al., PLoS Negl Trop Dis 2019 13(7): e0007373
MSHR10319		284	Australasia	Western Australia, Australia	SRR11412203	This study	2	2
MSHR10320		284	Australasia	Western Australia, Australia	SRR11412202	This study	4	8
MSHR10380		284	Australasia	Western Australia, Australia	SRR11412201	This study	4	8
MSHR1043		131	Australasia	Northern Territory, Australia	AOGU00000000	Price et al., mBio 2013 4(4):e00388-13
MSHR10489		284	Australasia	Western Australia, Australia	SRR11412212	This study	4	8
MSHR11343		1653	Australasia	Western Australia, Australia	SRR11412210	This study
MSHR11344		1653	Australasia	Western Australia, Australia	SRR11412209	This study
MSHR11424		807	Australasia	Northern Territory, Australia	SRR8790701	Webb et al., PLoS Negl Trop Dis 2019 13(7): e0007374
MSHR1153		117	Australasia	Northern Territory, Australia	CP009271, CP009272	Johnson et al., Genome Announc 2015 3(1):e01282-14
MSHR11560		734	Australasia	Northern Territory, Australia	SRR8790677	Webb et al., PLoS Negl Trop Dis 2019 13(7): e0007375
MSHR1200	9742_9#1	262	Australasia	Australia	ERR539740	Chewapreecha, Claire et al., Nature microbiology 2017
MSHR1333	9742_9#3	244	Australasia	Australia	ERR539742	Chewapreecha, Claire et al., Nature microbiology 2017
MSHR1357		259	Australasia	Northern Territory, Australia	JQDA00000000	Johnson et al., Genome Announc 2015 3(1):e01282-14
MSHR1455	9742_9#5	255	Australasia	Australia	ERR539744	Chewapreecha, Claire et al., Nature microbiology 2017
MSHR1555	9742_9#6	239	Australasia	Australia	ERR539745	Chewapreecha, Claire et al., Nature microbiology 2017
MSHR1655	MSHR1655	131	Australasia	Australia	NA	reference_database
MSHR1768	9742_9#11	797	Australasia	Australia	ERR539750	Chewapreecha, Claire et al., Nature microbiology 2017
MSHR1879	9742_9#12	332	Australasia	Australia	ERR539751	Chewapreecha, Claire et al., Nature microbiology 2017
MSHR1888	9742_9#13	245	Australasia	Australia	ERR539752	Chewapreecha, Claire et al., Nature microbiology 2017
MSHR1922		468	Australasia	Northern Territory, Australia	SRR8790702	Webb et al., PLoS Negl Trop Dis 2019 13(7): e0007376
MSHR1987		468	Australasia	Northern Territory, Australia	SRR8790699	Webb et al., PLoS Negl Trop Dis 2019 13(7): e0007377
MSHR2089	9742_9#16	442	Australasia	Australia	ERR539755	Chewapreecha, Claire et al., Nature microbiology 2017
MSHR2138		456	Australasia	Northern Territory, Australia	JRFM00000000	Johnson et al., Genome Announc 2015 3(1):e01282-14
MSHR2141	9554_8#3	483	Australasia	Australia	ERR298341	Chewapreecha, Claire et al., Nature microbiology 2017
MSHR2178	9742_9#17	1075	Australasia	Australia	ERR539756	Chewapreecha, Claire et al., Nature microbiology 2017
MSHR2189	9742_9#18	450	Australasia	Australia	ERR539757	Chewapreecha, Claire et al., Nature microbiology 2017
MSHR2232	9742_9#19	266	Australasia	Australia	ERR539758	Chewapreecha, Claire et al., Nature microbiology 2017
MSHR2243		132	Australasia	Northern Territory, Australia	CP009270, CP009269	Johnson et al., Genome Announc 2015 3(1):e01282-14
MSHR2254		770	Australasia	Northern Territory, Australia	SRR8790690	Webb et al., PLoS Negl Trop Dis 2019 13(7): e0007378
MSHR2265	9742_9#20	514	Australasia	Australia	ERR539759	Chewapreecha, Claire et al., Nature microbiology 2017
MSHR2348		118	Australasia	Northern Territory, Australia	SRR8790700	Webb et al., PLoS Negl Trop Dis 2019 13(7): e0007379
MSHR2451		483	Australasia	Northern Territory, Australia	SRR8790705	Johnson et al., Genome Announc 2015 3(1):e01282-14
MSHR2543	9742_9#22	573	Australasia	Australia	ERR539761	Chewapreecha, Claire et al., Nature microbiology 2017
MSHR2618		1485	Australasia	Northern Territory, Australia	SRR8790693	Webb et al., PLoS Negl Trop Dis 2019 13(7): e0007380
MSHR2619		1485	Australasia	Northern Territory, Australia	SRR8790692	Webb et al., PLoS Negl Trop Dis 2019 13(7): e0007381
MSHR2990		781	Australasia	Northern Territory, Australia	JQHV00000000	Johnson et al., Genome Announc 2015 3(1):e01282-14
MSHR3016		617	Australasia	Northern Territory, Australia	JQEH00000000	Johnson et al., Genome Announc 2015 3(1):e01282-14
MSHR3325		118	Australasia	Northern Territory, Australia	SRR8790689	Webb et al., PLoS Negl Trop Dis 2019 13(7): e0007382
MSHR3326		734	Australasia	Northern Territory, Australia	SRR8790705	Webb et al., PLoS Negl Trop Dis 2019 13(7): e0007383
MSHR3335		901	Australasia	Northern Territory, Australia	JRFL00000000	Johnson et al., Genome Announc 2015 3(1):e01282-14
MSHR3457		734	Australasia	Northern Territory, Australia	SRR8790706	Webb et al., PLoS Negl Trop Dis 2019 13(7): e0007384
MSHR3458		132	Australasia	Northern Territory, Australia	JQOB00000000	Johnson et al., Genome Announc 2015 3(1):e01282-14
MSHR3497	9742_9#25	861	Australasia	Australia	ERR539764	Chewapreecha, Claire et al., Nature microbiology 2017
MSHR3628		807	Australasia	Northern Territory, Australia	SRR8790703	Webb et al., PLoS Negl Trop Dis 2019 13(7): e0007385
MSHR3709		132	Australasia	Northern Territory, Australia	JRFK00000000	Johnson et al., Genome Announc 2015 3(1):e01282-14
MSHR3951		1016	Australasia	Northern Territory, Australia	JPVA00000000	Johnson et al., Genome Announc 2015 3(1):e01282-14
MSHR3960		1016	Australasia	Northern Territory, Australia	JPVJ00000000	Johnson et al., Genome Announc 2015 3(1):e01282-14
MSHR3964		1016	Australasia	Northern Territory, Australia	JPVD00000000	Johnson et al., Genome Announc 2015 3(1):e01282-14
MSHR3965		846	Australasia	Northern Territory, Australia	CP009152, CP009153	Johnson et al., Genome Announc 2015 3(1):e01282-14
MSHR3997		848	Australasia	Northern Territory, Australia	JQII00000000	Johnson et al., Genome Announc 2015 3(1):e01282-14
MSHR4000		846	Australasia	Northern Territory, Australia	JPVL00000000	Johnson et al., Genome Announc 2015 3(1):e01282-14
MSHR4003		849	Australasia	Northern Territory, Australia	JPUZ00000000	Johnson et al., Genome Announc 2015 3(1):e01282-14
MSHR4004	9554_8#5	849	Australasia	Australia	ERR298343	Chewapreecha, Claire et al., Nature microbiology 2017
MSHR4009		850	Australasia	Northern Territory, Australia	JQIL00000000	Johnson et al., Genome Announc 2015 3(1):e01282-14
MSHR4012		849	Australasia	Northern Territory, Australia	JPVH00000000	Johnson et al., Genome Announc 2015 3(1):e01282-14
MSHR4018		850	Australasia	Northern Territory, Australia	JQIK00000000	Johnson et al., Genome Announc 2015 3(1):e01282-14
MSHR4032		238	Australasia	Northern Territory, Australia	JPQL00000000	Johnson et al., Genome Announc 2015 3(1):e01282-14
MSHR4299		468	Australasia	Northern Territory, Australia	JPVC00000000	Johnson et al., Genome Announc 2015 3(1):e01282-14
MSHR4300		149	Australasia	Northern Territory, Australia	JPQI00000000	Johnson et al., Genome Announc 2015 3(1):e01282-14
MSHR4303		1019	Australasia	Northern Territory, Australia	JPVM00000000	Johnson et al., Genome Announc 2015 3(1):e01282-14
MSHR4304		995	Australasia	Northern Territory, Australia	JPOA00000000	Johnson et al., Genome Announc 2015 3(1):e01282-14
MSHR4308		995	Australasia	Northern Territory, Australia	JPVB00000000	Johnson et al., Genome Announc 2015 3(1):e01282-14
MSHR4372		877	Australasia	Northern Territory, Australia	JPQJ00000000	Johnson et al., Genome Announc 2015 3(1):e01282-14
MSHR4375		878	Australasia	Northern Territory, Australia	JPVI00000000	Johnson et al., Genome Announc 2015 3(1):e01282-14
MSHR4377		1020	Australasia	Northern Territory, Australia	JPQH00000000	Johnson et al., Genome Announc 2015 3(1):e01282-14
MSHR4378		1025	Australasia	Northern Territory, Australia	JQDP00000000	Johnson et al., Genome Announc 2015 3(1):e01282-14
MSHR4388		562	Australasia	Northern Territory, Australia	SRR2887038	Currie et al., Emerging Infect. Dis. in press 2015
MSHR4503		1022	Australasia	Northern Territory, Australia	JPQN00000000	Johnson et al., Genome Announc 2015 3(1):e01282-14
MSHR4805		468	Australasia	Northern Territory, Australia	SRR8790704	Webb et al., PLoS Negl Trop Dis 2019 13(7): e0007386
MSHR4868		1026	Australasia	Northern Territory, Australia	JQGZ00000000	Johnson et al., Genome Announc 2015 3(1):e01282-14
MSHR0139-G1467		246	Australasia	Papua New Guinea	SRR2896255	Northern Arizona Univeristy "Sequencing of B. pseudomallei isolates from Papua New Guinea and Australia"
MSHR5107		881	Asia	Sarawak, Malaysian Borneo	JZXP00000000	Podin et al., 2014 Antimicob Agents Chemother 58 (1), 162-6
MSHR498	9554_8#2	682	Australasia	Australia	ERR298340	Chewapreecha, Claire et al., Nature microbiology 2017
MSHR504	9554_8#4	268	Australasia	Australia	ERR298342	Chewapreecha, Claire et al., Nature microbiology 2017
MSHR5477	9554_8#6	998	Australasia	Australia	ERR298344	Chewapreecha, Claire et al., Nature microbiology 2017
MSHR1950		1074	Australasia	Papua New Guinea	ARZH00000000	Spring-Pearson et al., PlOS one 2015 10(10): e0140274
MSHR5492		862	Australasia	Northern Territory, Australia	JQDO00000000	Johnson et al., Genome Announc 2015 3(1):e01282-14
MSHR5596		1027	Australasia	Northern Territory, Australia	JQDE00000000	Johnson et al., Genome Announc 2015 3(1):e01282-14
MSHR5619	9554_8#8	999	Australasia	Australia	ERR298346	Chewapreecha, Claire et al., Nature microbiology 2017
MSHR5651		1040	Australasia	Queensland, Australia	JYBG00000000	Viberg et al., Genome Announc 2015 3(2):e00254-15
MSHR5662		252	Australasia	Queensland, Australia	JYBI00000000	Viberg et al., Genome Announc 2015 3(2):e00254-15
MSHR5848		553	Australasia	Northern Territory, Australia	CP008909, CP008910	Daligault et al., Genome Announc 2014 2(6):e01106-14
MSHR5855		553	Australasia	Northern Territory, Australia	CP008784, CP008783	Daligault et al., Genome Announc 2014 2(6):e01106-14
MSHR6137		325	Australasia	Northern Territory, Australia	AXDS00000000	McRobb et al., J Clin Microbiol 2015 53(4):1144-48
MSHR6734		734	Australasia	Northern Territory, Australia	SRR8790697	Webb et al., PLoS Negl Trop Dis 2019 13(7): e0007387
MSHR7343		1030	Australasia	Northern Territory, Australia	JQDM00000000	Johnson et al., Genome Announc 2015 3(1):e01282-14
MSHR7527		1033	Australasia	Northern Territory, Australia	JPWS00000000	Johnson et al., Genome Announc 2015 3(1):e01282-14
MSHR8436		1041	Australasia	Queensland, Australia	NZ_JYBH00000000	Viberg et al., Genome Announc 2015 3(2):e00254-15
MSHR8438		442	Australasia	Queensland, Australia	NZ_JYBJ00000000	Viberg et al., Genome Announc 2015 3(2):e00254-15
MSHR8441		46	Asia	Queensland, Australia (Southeast Asian-acquired)	NZ_JYBK00000000	Viberg et al., Genome Announc 2015 3(2):e00254-15
MSHR8609		1485	Australasia	Northern Territory, Australia	SRR8790691	Webb et al., PLoS Negl Trop Dis 2019 13(7): e0007388
MSHR8614		734	Australasia	Northern Territory, Australia	SRR8790678	Webb et al., PLoS Negl Trop Dis 2019 13(7): e0007389
MSHR8749		1448	Australasia	Queensland, Australia	SRR8790685	Webb et al., PLoS Negl Trop Dis 2019 13(7): e0007390
MSHR9166		1609	Australasia	Northern Territory, Australia	SRR8790696	Webb et al., PLoS Negl Trop Dis 2019 13(7): e0007391
MSHR9180		770	Australasia	Northern Territory, Australia	SRR8790688	Webb et al., PLoS Negl Trop Dis 2019 13(7): e0007392
MSHR9237		734	Australasia	Northern Territory, Australia	SRR8790687	Webb et al., PLoS Negl Trop Dis 2019 13(7): e0007393
MSHR9613		734	Australasia	Northern Territory, Australia	SRR8790695	Webb et al., PLoS Negl Trop Dis 2019 13(7): e0007394
MSHR9932		734	Australasia	Northern Territory, Australia	SRR8790686	Webb et al., PLoS Negl Trop Dis 2019 13(7): e0007395
NAU35A-3		326	Australasia	Northern Territory, Australia	CP004377, CP004378	Johnson et al., Genome Announc 2015 3(2):e00159-15
NCTC 13179		613	Australasia	Western Australia, Australia	CP003976, CP003977	Johnson et al., Genome Announc 2015 3(2):e00159-15
PFGE_B T6		954	Australasia	Queensland, Australia	JPHB00000000	Daligault et al., Genome Announc 2014 2(6):e01106-14
T106		750	Australasia	Queensland, Australia	JOTZ00000000	Daligault et al., Genome Announc 2014 2(6):e01106-14
T14		24	Australasia	Queensland, Australia	JPNR00000000	Daligault et al., Genome Announc 2014 2(6):e01106-14
T17		955	Australasia	Queensland, Australia	JOTY00000000	Daligault et al., Genome Announc 2014 2(6):e01106-14
T18		956	Australasia	Queensland, Australia	JNOW00000000	Daligault et al., Genome Announc 2014 2(6):e01106-14
T2		24	Australasia	Queensland, Australia	JPNQ00000000	Daligault et al., Genome Announc 2014 2(6):e01106-14
T21		140	Australasia	Queensland, Australia	JPNW00000000	Daligault et al., Genome Announc 2014 2(6):e01106-14
T27		252	Australasia	Queensland, Australia	JPNU00000000	Daligault et al., Genome Announc 2014 2(6):e01106-14
T30		957	Australasia	Queensland, Australia	JPNV00000000	Daligault et al., Genome Announc 2014 2(6):e01106-14
T4		953	Australasia	Queensland, Australia	JPNO00000000	Daligault et al., Genome Announc 2014 2(6):e01106-14
T43		958	Australasia	Queensland, Australia	JOTS00000000	Daligault et al., Genome Announc 2014 2(6):e01106-14
T75		248	Australasia	Queensland, Australia	JPHA00000000	Daligault et al., Genome Announc 2014 2(6):e01106-14
T83		254	Australasia	Queensland, Australia	JPNP00000000	Daligault et al., Genome Announc 2014 2(6):e01106-14
T87		959	Australasia	Queensland, Australia	JOTX00000000	Daligault et al., Genome Announc 2014 2(6):e01106-14
T88		283	Australasia	Queensland, Australia	JOTU00000000	Daligault et al., Genome Announc 2014 2(6):e01106-14
T9		445	Australasia	Queensland, Australia	JOTT00000000	Daligault et al., Genome Announc 2014 2(6):e01106-14
TSV202		1340	Australasia	Queensland, Australia	CP009156, CP009157	Johnson et al., Genome Announc 2015 3(1):e01282-14
TSV25		252	Australasia	Queensland, Australia	JPVK00000000	Johnson et al., Genome Announc 2015 3(1):e01282-14
TSV28		815	Australasia	Queensland, Australia	JQHU00000000	Johnson et al., Genome Announc 2015 3(1):e01282-14
TSV31		816	Australasia	Queensland, Australia	JPVE00000000	Johnson et al., Genome Announc 2015 3(1):e01282-14
TSV32		817	Australasia	Queensland, Australia	JQHT00000000	Johnson et al., Genome Announc 2015 3(1):e01282-14
TSV43		816	Australasia	Queensland, Australia	JPQK00000000	Johnson et al., Genome Announc 2015 3(1):e01282-14
TSV44		276	Australasia	Queensland, Australia	JQGX00000000	Johnson et al., Genome Announc 2015 3(1):e01282-14
TSV48		252	Australasia	Queensland, Australia	CP009160, CP009161	Johnson et al., Genome Announc 2015 3(1):e01282-14
TSV5		814	Australasia	Queensland, Australia	JQGY00000000	Johnson et al., Genome Announc 2015 3(1):e01282-14
