# Supplementary material for: A Persisting Nontropical Focus of Burkholderia pseudomallei with Limited Genome Evolution over Five Decades
Source: mSystems. 2020 Nov 10;5(6):e00726-20. doi: 10.1128/mSystems.00726-20 (PMC7657595; doi:10.1128/mSystems.00726-20)
Supplement: TABLE S2 [file mSystems.00726-20-st002.xlsx]

## Sheet: Table_S2
Protein ID	Annotation	GI	Burkholderia pseudomallei southwest Western Australia strain
			1st cluster (1966-1992)												2nd cluster(2017)
			MSHR0157	MSHR0160	MSHR0161	MSHR0162	MSHR0163	MSHR0164	MSHR0167	MSHR0169	MSHR0170	MSHR0171	MSHR0172	MSHR0173	MSHR10305	MSHR10306	MSHR10307	MSHR10308	MSHR10309	MSHR10310	MSHR10319	MSHR10320	MSHR10380	MSHR10489
ABN84326.1	site-specific recombinase, phage integrase family	GI1.1	0.9938	0.9938	0.9938	0.9938	0.9938	0.9938	0.9938	0.9938	0.9938	0.9938	0.9938	0.9938	0.9938	0.9938	0.9938	0.9938	0.9938	0.9938	0.9938	0.9938	0.9938	0.9938
ABN83553.1	conserved hypothetical protein	GI1.1	0.9719	0.9719	0.9719	0.9719	0.9719	0.9719	0.9719	0.9719	0.9719	0.9719	0.9719	0.9719	0.9719	0.9719	0.9719	0.9719	0.9719	0.9719	0.9719	0.9719	0.9719	0.9719
ABN84144.1	conserved hypothetical protein	GI1.1	0.9914	0.9914	0.9914	0.9914	0.9914	0.9914	0.9914	0.9914	0.9914	0.9914	0.9914	0.9914	0.9914	0.9914	0.9914	0.9914	0.9914	0.9914	0.9914	0.9914	0.9914	0.9914
ABN83290.1	conserved hypothetical protein	GI1.1	1	1	1	1	1	1	1	1	1	1	1	1	1	1	1	1	1	1	1	1	1	1
ABN81882.1	conserved hypothetical protein	GI1.1	1	1	1	1	1	1	1	1	1	1	1	1	1	1	1	1	1	1	1	1	1	1
ABN84967.1	hypothetical protein	GI1.1	0.9742	0.9742	0.9742	0.9742	0.9742	0.9742	0.9742	0.9742	0.9742	0.9742	0.9742	0.9742	0.9742	0.9742	0.9742	0.9742	0.9742	0.9742	0.9742	0.9742	0.9742	0.9742
ABN83516.1	conserved hypothetical protein	GI1.1	0.9832	0.9832	0.9832	0.9832	0.9832	0.9832	0.9832	0.9832	0.9832	0.9832	0.9832	0.9832	0.9832	0.9832	0.9832	0.9832	0.9832	0.9832	0.9832	0.9832	0.9832	0.9832
ABN85220.1	hypothetical protein	GI1.1	0.9925	0.9925	0.9925	0.9925	0.9925	0.9925	0.9925	0.9925	0.9925	0.9925	0.9925	0.9925	0.9925	0.9925	0.9925	0.9925	0.9925	0.9925	0.9925	0.9925	0.9925	0.9925
ABN81481.1	resolvase, N-terminal:Resolvase helix-turn-helix region	GI1.1	0.8646	0.8646	0.8646	0.8646	0.8646	0.8646	0.8646	0.8646	0.8646	0.8646	0.8646	0.8646	0.8646	0.8646	0.8646	0.8646	0.8646	0.8646	0.8646	0.8646	0.8646	0.8646
ABN82519.1	conserved hypothetical protein	GI1.1	0	0	0	0	0	0	0	0	0	0	0	0	0	0	0	0	0	0	0	0	0	0
			MSHR0157	MSHR0160	MSHR0161	MSHR0162	MSHR0163	MSHR0164	MSHR0167	MSHR0169	MSHR0170	MSHR0171	MSHR0172	MSHR0173	MSHR10305	MSHR10306	MSHR10307	MSHR10308	MSHR10309	MSHR10310	MSHR10319	MSHR10320	MSHR10380	MSHR10489
ABN82558.1	phytanoyl-CoA dioxygenase family protein	GI4.3	0.9967	0.9967	0.9967	0.9967	0.9967	0.9967	0.9967	0.9967	0.9967	0.9967	0.9967	0.9967	0.9967	0.9967	0.9967	0.9967	0.9967	0.9967	0.9967	0.9967	0.9967	0.9967
ABN83163.1	biotin carboxylase	GI4.3	0.9928	0.9928	0.9928	0.9928	0.9928	0.9928	0.9928	0.9928	0.9928	0.9928	0.9928	0.9928	0.9928	0.9928	0.9928	0.9928	0.9928	0.9928	0.9928	0.9928	0.9928	0.9928
ABN84188.1	conserved hypothetical protein	GI4.3	1	1	1	1	1	1	1	1	1	1	1	1	1	1	1	1	1	1	1	1	1	1
ABN83805.1	biotin carboxylase	GI4.3	0.9965	0.9965	0.9965	0.9965	0.9965	0.9965	0.9965	0.9965	0.9965	0.9965	0.9965	0.9965	0.9965	0.9965	0.9965	0.9965	0.9965	0.9965	0.9965	0.9965	0.9965	0.9965
ABN84934.1	NAD-dependent malic enzyme	GI4.3	1	1	1	1	1	1	1	1	1	1	1	1	1	1	1	1	1	1	1	1	1	1
ABN81385.1	regulatory protein, LysR:LysR, substrate-binding protein	GI4.3	1	1	1	1	1	1	1	1	1	1	1	1	1	1	1	1	1	1	1	1	1	1
ABN82571.1	hypothetical protein	GI4.3	1	1	1	1	1	1	1	1	1	1	1	1	1	1	1	1	1	1	1	1	1	1
ABN83054.1	conserved hypothetical protein	GI4.3	0.9914	0.9914	0.9914	0.9914	0.9914	0.9914	0.9914	0.9914	0.9914	0.9914	0.9914	0.9914	0.9914	0.9914	0.9914	0.9914	0.9914	0.9914	0.9914	0.9914	0.9914	0.9914
ABN83659.1	putative membrane protein	GI4.3	1	1	1	1	1	1	1	1	1	1	1	1	1	1	1	1	1	1	1	1	1	1
ABN81651.1	mandelate racemase	GI4.3	0.9972	0.9972	0.9972	0.9972	0.9972	0.9972	0.9972	0.9972	0.9972	0.9972	0.9972	0.9972	0.9972	0.9972	0.9972	0.9972	0.9972	0.9972	0.9972	0.9972	0.9972	0.9972
ABN82709.1	transcriptional regulator, LuxR family protein	GI4.3	0.9923	0.9923	0.9923	0.9923	0.9923	0.9923	0.9923	0.9923	0.9923	0.9923	0.9923	0.9923	0.9923	0.9923	0.9923	0.9923	0.9923	0.9923	0.9923	0.9923	0.9923	0.9923
ABN83408.1	putative 3-phosphoshikimate 1-carboxyvinyltransferase	GI4.3	0.9695	0.9955	0.9955	0.9955	0.9955	0.9955	0.9955	0.9955	0.9955	0.9955	0.9955	0.9955	0.9955	0.9955	0.9955	0.9955	0.9955	0.9955	0.9955	0.9955	0.9955	0.9955
ABN84533.1	hypothetical protein	GI4.3	0.9004	0.9004	0.9004	0.9004	0.9004	0.9004	0.9004	0.9004	0.9004	0.9004	0.9004	0.9004	0.9004	0.9004	0.9004	0.9004	0.9004	0.9004	0.9004	0.9004	0.9004	0.9004
ABN84234.1	conserved hypothetical protein	GI4.3	1	1	1	1	1	1	1	1	1	1	1	1	1	1	1	1	1	1	1	1	1	1
ABN84844.1	hypothetical protein	GI4.3	0.9596	0.9596	0.9596	0.9596	0.9596	0.9596	0.9596	0.9596	0.9596	0.9596	0.9596	0.9596	0.9596	0.9596	0.9596	0.9596	0.9596	0.9596	0.9596	0.9596	0.9596	0.9596
			MSHR0157	MSHR0160	MSHR0161	MSHR0162	MSHR0163	MSHR0164	MSHR0167	MSHR0169	MSHR0170	MSHR0171	MSHR0172	MSHR0173	MSHR10305	MSHR10306	MSHR10307	MSHR10308	MSHR10309	MSHR10310	MSHR10319	MSHR10320	MSHR10380	MSHR10489
AGR71881.1	PAAR motif family protein	GI7.4	0.9861	0.9861	0.9826	0.9826	0.9861	0.9861	0.9861	0.9861	0.9861	0.9861	0.9861	0.9861	0.9826	0.9861	0.9826	0.9861	0.9861	0.9861	0.9861	0.9861	0.9861	0.9861
AGR72387.1	hypothetical protein	GI7.4	0.9853	0.9853	0.9853	0.9853	0.9853	0.9853	0.9853	0.9853	0.9794	0.9853	0.9853	0.9853	0.9853	0.9853	0.9853	0.9853	0.9853	0.9853	0.9853	0.9853	0.9676	0.9853
AGR70859.1	hypothetical protein	GI7.4	0.9754	0.9754	0.9754	0.9754	0.9785	0.9754	0.9754	0.9754	0.9754	0.9754	0.9754	0.9754	0.9754	0.9754	0.9538	0.9538	0.9538	0.9785	0.9754	0.9692	0.9754	0.9754
AGR71554.1	immunity 32 family protein	GI7.4	0.9555	0.9386	0.9852	0.9852	0.9852	0.9852	0.9852	0.9852	0.9852	0.9576	0.9852	0.9852	0.9852	0.9852	0.9852	0.9852	0.9852	0.9852	0.9852	0.9852	0.9852	0.9852
AGR73631.1	phage integrase family protein	GI7.4	0.8129	0.8129	0.8129	0.8129	0.8129	0.8129	0.8129	0.8129	0.8129	0.8129	0.8129	0.8129	0.8129	0.8129	0.8129	0.8129	0.8129	0.8129	0.8129	0.8129	0.8129	0.8129
			MSHR0157	MSHR0160	MSHR0161	MSHR0162	MSHR0163	MSHR0164	MSHR0167	MSHR0169	MSHR0170	MSHR0171	MSHR0172	MSHR0173	MSHR10305	MSHR10306	MSHR10307	MSHR10308	MSHR10309	MSHR10310	MSHR10319	MSHR10320	MSHR10380	MSHR10489
BDL_3619	integrase core domain protein	GI13.4	0.9937	0.3714	0.9486	0.8243	0.8043	0.9937	0.9486	0.9486	0.8959	0.9937	0.9486	0.9925	0.9925	0.9925	0.9925	0.9925	0.7905	0.8657	0.9925	0.9925	0.9925	0.9925
BDL_3620	putative gp37	GI13.4	0.971	0.285	0.971	0.971	0.971	0.971	0.971	0.971	0.971	0.971	0.971	0.971	0.971	0.971	0.971	0.971	0.971	0.971	0.971	0.971	0.971	0.971
BDL_3621	hypothetical protein	GI13.4	0.975	0.975	0.975	0.975	0.975	0.975	0.975	0.975	0.975	0.975	0.975	0.975	0.975	0.975	0.975	0.975	0.975	0.975	0.975	0.975	0.975	0.975
BDL_3622	hypothetica lprotein	GI13.4	1	1	1	1	1	1	1	1	1	1	1	1	1	1	1	1	1	1	1	1	1	1
AGR68304.1	hypothetical protein	GI13.4	0.9862	0.9862	0.9862	0.9862	0.9862	0.9862	0.9862	0.9862	0.9862	0.9862	0.9862	0.9862	0.9862	0.9862	0.9862	0.9862	0.9862	0.9862	0.9862	0.9862	0.9862	0.9862
AGR69961.1	putative gp57	GI13.4	0.9933	0.9933	0.9933	0.9933	0.9933	0.9933	0.9933	0.9933	0.9933	0.9933	0.9933	0.9933	0.9933	0.9933	0.9933	0.9933	0.9933	0.9933	0.9933	0.9933	0.9933	0.9933
AGR70150.1	hypothetical protein	GI13.4	0.989	0.989	0.989	0.989	0.989	0.989	0.989	0.989	0.989	0.989	0.989	0.989	0.989	0.989	0.989	0.989	0.989	0.989	0.989	0.989	0.989	0.989
AGR69779.1	hypothetical protein	GI13.4	1	1	1	1	1	1	1	1	1	1	1	1	1	1	1	1	1	1	1	1	1	1
AGR69681.1	hypothetical protein	GI13.4	1	1	1	1	1	1	1	1	1	1	1	1	1	1	1	1	1	1	1	1	1	1
AGR69985.1	integrase core domain protein	GI13.4	1	1	1	1	1	1	1	1	1	1	1	1	1	0.89	0.89	1	0.89	0.89	1	0.89	0.89	1
AGR69097.1	transposase family protein	GI13.4	0.99	0.99	0.99	0.99	0.99	0.99	0.99	0.99	0.971	0.99	0.99	0.99	0.99	0.971	0.971	0.99	0.99	0.971	0.971	0.971	0.971	0.971
AGR68883.1	calcineurin-like phosphoesterase family protein	GI13.4	0.9281	0.9656	0.8148	0.6457	0.9656	0.9656	0.8502	0.8674	0.8573	0.8593	0.9281	0.8674	0.8674	0.7672	0.8674	0.8674	0.8229	0.7794	0.9656	0.9656	0.9575	0.9656
AGR70035.1	cytochrome c family protein	GI13.4	0.9919	0.9919	0.9919	0.9919	0.9919	0.9919	0.9919	0.9919	0.9919	0.9919	0.9919	0.9919	0.9919	0.9919	0.9919	0.9919	0.9919	0.9919	0.9919	0.9919	0.9919	0.9919
AGR69404.1	glycerophosphoryl diester phosphodiesterase family protein	GI13.4	0.9951	0.9951	0.9951	0.9951	0.9951	0.9951	0.9951	0.9951	0.9951	0.9951	0.9951	0.9951	0.9951	0.9951	0.9951	0.9951	0.9951	0.9951	0.9951	0.9951	0.9951	0.9951
AGR68571.1	integrase core domain protein	GI13.4	0.9848	0.9848	0.8788	0.6212	0.9113	0.9848	0.9848	0.9848	0.9848	0.9848	0.9848	0.9848	0.9848	0.5866	0.9848	0.9848	0.9848	0.9848	0.9848	0.9848	0.9848	0.9848
			MSHR0157	MSHR0160	MSHR0161	MSHR0162	MSHR0163	MSHR0164	MSHR0167	MSHR0169	MSHR0170	MSHR0171	MSHR0172	MSHR0173	MSHR10305	MSHR10306	MSHR10307	MSHR10308	MSHR10309	MSHR10310	MSHR10319	MSHR10320	MSHR10380	MSHR10489
EBA49506.1	collagenase	GI14	1	1	1	1	1	1	1	1	1	1	1	1	1	1	1	1	1	1	1	1	1	1
EBA49401.1	taurine dioxygenase	GI14	0.9056	0.9056	0.9056	0.9056	0.9056	0.9056	0.9056	0.9056	0.9056	0.9056	0.9056	0.9056	0.9056	0.9056	0.9056	0.9056	0.9056	0.9056	0.9056	0.9056	0.9056	0.9056
EBA49833.1	putative DNA-binding response regulator	GI14	1	1	1	1	1	1	1	1	1	1	1	1	1	1	1	1	1	1	1	1	1	1
EBA49850.1	hypothetical protein	GI14	0.9769	0.9769	0.9769	0.9769	0.9769	0.9769	0.9769	0.9769	0.9769	0.9769	0.9769	0.9769	0.9769	0.9769	0.9769	0.9769	0.9769	0.9769	0.9769	0.9769	0.9769	0.9769
EBA49572.1	hypothetical protein	GI14	1	1	1	1	1	1	1	1	1	1	1	1	1	1	1	1	1	1	1	1	1	1
EBA49486.1	hypothetical protein	GI14	0.9878	0.9878	0.9878	0.9878	0.9878	0.9878	0.9878	0.9878	0.9878	0.9878	0.9878	0.9878	0.9878	0.9878	0.9878	0.9878	0.9878	0.9878	0.9878	0.9878	0.9878	0.9878
EBA49451.1	hypothetical protein	GI14	0.9722	0.9722	0.9722	0.9722	0.9722	0.9722	0.9722	0.9722	0.9722	0.9722	0.9722	0.9722	0.9722	0.9722	0.9722	0.9722	0.9722	0.9722	0.9722	0.9722	0.9722	0.9722
EBA49811.1	integrase core domain protein	GI14	0.739	0.739	0.6559	0.478	0.6831	0.739	0.739	0.739	0.739	0.739	0.739	0.739	0.739	0.6356	0.739	0.739	0.739	0.739	0.739	0.739	0.739	0.739
EBA49675.1	transposase	GI14	0.9831	0.9831	0.9831	0.9831	0.9831	0.9831	0.9831	0.9831	0.9831	0.9831	0.9831	0.9831	0.9831	0.9831	0.9831	0.9831	0.9831	0.9831	0.9831	0.9831	0.9831	0.9831
EBA49749.1	VirK protein	GI14	0.991	0.991	0.991	0.991	0.991	0.991	0.991	0.991	0.991	0.991	0.991	0.991	0.991	0.991	0.991	0.991	0.991	0.991	0.991	0.991	0.991	0.991
EBA49712.1	tat domain protein	GI14	0.997	0.997	0.997	0.997	0.997	0.997	0.997	0.997	0.997	0.997	0.997	0.997	0.997	0.997	0.997	0.997	0.997	0.997	0.997	0.997	0.997	0.997
EBA49375.1	hypothetical protein	GI14	0.9619	0.9619	0.9619	0.9619	0.9619	0.9619	0.9619	0.9619	0.9619	0.9619	0.9619	0.9619	0.9619	0.9619	0.9619	0.9619	0.9619	0.9619	0.9619	0.9619	0.9619	0.9619
EBA49316.1	hypothetical protein	GI14	1	1	1	1	1	1	1	1	1	1	1	1	1	1	1	1	1	1	1	1	1	1
EBA49407.1	serine carboxypeptidase family protein	GI14	0.8126	0.9966	0.9966	0.9966	0.9966	0.9966	0.9966	0.9966	0.9966	0.9966	0.9966	0.9966	0.9966	0.9966	0.9966	0.9966	0.9966	0.9966	0.9966	0.9966	0.9966	0.9966
EBA49499.1	hydrolase, CocE/NonD family	GI14	0.9928	0.9014	0.9928	0.9928	0.9928	0.9928	0.9913	0.9928	0.9928	0.9928	0.8347	0.9913	0.9913	0.9913	0.9913	0.9913	0.9913	0.9913	0.9928	0.9913	0.9913	0.9913
			MSHR0157	MSHR0160	MSHR0161	MSHR0162	MSHR0163	MSHR0164	MSHR0167	MSHR0169	MSHR0170	MSHR0171	MSHR0172	MSHR0173	MSHR10305	MSHR10306	MSHR10307	MSHR10308	MSHR10309	MSHR10310	MSHR10319	MSHR10320	MSHR10380	MSHR10489
ABN87854.1	hydrolase, CocE/NonD family	GI14.1	0.9932	0.9059	0.9932	0.9932	0.9932	0.9932	0.991	0.9932	0.9932	0.9932	0.7901	0.991	0.991	0.991	0.991	0.991	0.991	0.991	0.9932	0.991	0.991	0.991
ABN86987.1	serine carboxypeptidase family protein	GI14.1	0.8143	0.9974	0.9974	0.9974	0.9974	0.9974	0.9974	0.9974	0.9974	0.9974	0.9974	0.9974	0.9974	0.9974	0.9974	0.9974	0.9974	0.9974	0.9974	0.9974	0.9974	0.9974
ABN86906.1	integrase, catalytic domain protein	GI14.1	1	1	1	1	1	1	1	1	1	1	1	1	1	1	1	1	1	1	1	1	1	1
ABN85994.1	hypothetical protein	GI14.1	0.9357	0.9357	0.9357	0.9357	0.9357	0.9357	0.9357	0.9357	0.9357	0.9357	0.9357	0.9357	0.9357	0.9357	0.9357	0.9357	0.9357	0.9357	0.9357	0.9357	0.9357	0.9357
ABN88321.1	hypothetical protein	GI14.1	0.9127	0.9127	0.9127	0.9127	0.9127	0.9127	0.9127	0.9127	0.9127	0.9127	0.9127	0.9127	0.9127	0.9127	0.9127	0.9127	0.9127	0.9127	0.9127	0.9127	0.9127	0.9127
ABN87406.1	tat pathway signal sequence domain protein	GI14.1	0.9947	0.9947	0.9947	0.9947	0.9947	0.9947	0.9947	0.9947	0.9947	0.9947	0.9947	0.9947	0.9947	0.9947	0.9947	0.9947	0.9947	0.9947	0.9947	0.9947	0.9947	0.9947
ABN86997.1	conserved hypothetical protein	GI14.1	0.9897	0.9897	0.9897	0.9897	0.9897	0.9897	0.9897	0.9897	0.9897	0.9897	0.9897	0.9897	0.9897	0.9897	0.9897	0.9897	0.9897	0.9897	0.9897	0.9897	0.9897	0.9897
ABN86258.1	integrase core domain protein	GI14.1	0.8333	0.8333	0.8333	0.8333	0.8333	0.8333	0.8333	0.8333	0.8333	0.8333	0.8333	0.8333	0.8333	0.8333	0.8333	0.8333	0.8333	0.8333	0.8333	0.8333	0.8333	0.8333
ABN86868.2	integrase core domain protein	GI14.1	0.8452	0.8452	0.8387	0.7387	0.7613	0.8452	0.8452	0.8452	0.8452	0.8452	0.8452	0.8452	0.8452	0.4548	0.8452	0.8452	0.8452	0.8452	0.8452	0.8452	0.8452	0.8452
ABN86952.1	hypothetical protein	GI14.1	0.9364	0.9364	0.9364	0.9364	0.9364	0.9364	0.9364	0.9364	0.9364	0.9364	0.9364	0.9364	0.9364	0.9364	0.9364	0.9364	0.9364	0.9364	0.9364	0.9364	0.9364	0.9364
ABN88073.1	hypothetical protein	GI14.1	0.9808	0.9808	0.9808	0.9808	0.9808	0.9808	0.9808	0.9808	0.9808	0.9808	0.9808	0.9808	0.9808	0.9808	0.9808	0.9808	0.9808	0.9808	0.9808	0.9808	0.9808	0.9808
ABN85684.1	hypothetical protein	GI14.1	0.9769	0.9769	0.9769	0.9769	0.9769	0.9769	0.9769	0.9769	0.9769	0.9769	0.9769	0.9769	0.9769	0.9769	0.9769	0.9769	0.9769	0.9769	0.9769	0.9769	0.9769	0.9769
ABN88281.1	hypothetical protein	GI14.1	0.8192	0.8192	0.8192	0.8192	0.8192	0.8192	0.8192	0.8192	0.8192	0.8192	0.8192	0.8192	0.8192	0.8192	0.8192	0.8192	0.8192	0.8192	0.8192	0.8192	0.8192	0.8192
ABN86094.1	hypothetical protein	GI14.1	1	1	1	1	1	1	1	1	1	1	1	1	1	1	1	1	1	1	1	1	1	1
ABN85353.1	collagenase	GI14.1	0.9941	0.9941	0.9941	0.9941	0.9941	0.9941	0.9941	0.9941	0.9941	0.9941	0.9941	0.9941	0.9941	0.9941	0.9941	0.9941	0.9941	0.9941	0.9941	0.9941	0.9941	0.9941
			MSHR0157	MSHR0160	MSHR0161	MSHR0162	MSHR0163	MSHR0164	MSHR0167	MSHR0169	MSHR0170	MSHR0171	MSHR0172	MSHR0173	MSHR10305	MSHR10306	MSHR10307	MSHR10308	MSHR10309	MSHR10310	MSHR10319	MSHR10320	MSHR10380	MSHR10489
AGR68163.1	transposase family protein	GI15e	0.9761	0.9761	0.9761	0.9761	0.9761	0.9761	0.9761	0.9761	0.9761	0.9761	0.9761	0.9761	0.9761	0.9761	0.9761	0.9761	0.9761	0.9761	0.9761	0.9761	0.9761	0.9761
AGR69649.1	tryptophan halogenase	GI15e	0.9964	0.8096	0.9964	0.9964	0.9964	0.9964	0.9964	0.9964	0.9964	0.9964	0.9964	0.9964	0.9964	0.9964	0.9964	0.9964	0.9964	0.9964	0.9964	0.9964	0.9964	0.9964
AGR68339.1	tryptophan halogenase	GI15e	0.9888	0.9888	0.9888	0.9888	0.9888	0.9888	0.9888	0.9888	0.9888	0.9888	0.9888	0.9888	0.9888	0.9888	0.9888	0.9888	0.9888	0.9888	0.9888	0.9888	0.9888	0.9888
AGR68292.1	FAD dependent oxidoreductase family protein	GI15e	0.9991	0.9991	0.9991	0.9991	0.9991	0.9991	0.9957	0.9991	0.9258	0.9991	0.9991	0.9957	0.9957	0.9957	0.9957	0.9957	0.9957	0.9991	0.9991	0.9957	0.9957	0.9957
AGR67887.1	rieske domain protein	GI15e	1	1	1	1	1	1	1	1	1	1	1	1	1	1	1	1	1	1	1	1	1	1
AGR69996.1	hypothetical protein	GI15e	0.9804	0.9804	0.9804	0.9804	0.9804	0.9804	0.9804	0.9804	0.9804	0.9804	0.9804	0.9804	0.9804	0.9804	0.9804	0.9804	0.9804	0.9804	0.9804	0.9804	0.9804	0.9804
AGR68729.1	putative transmembrane protein	GI15e	0.9923	0.9923	0.9923	0.9923	0.9923	0.9923	0.9923	0.9923	0.9923	0.9923	0.9923	0.9923	0.9923	0.9923	0.9923	0.9923	0.9923	0.9923	0.9923	0.9923	0.9923	0.9923
			MSHR0157	MSHR0160	MSHR0161	MSHR0162	MSHR0163	MSHR0164	MSHR0167	MSHR0169	MSHR0170	MSHR0171	MSHR0172	MSHR0173	MSHR10305	MSHR10306	MSHR10307	MSHR10308	MSHR10309	MSHR10310	MSHR10319	MSHR10320	MSHR10380	MSHR10489
AGR69543.1	putative transposase	GI16b	0	0	0	0	0	0	0	0	0	0	0	0	0	0	0	0	0	0	0	0	0	0
AGR68844.1	putative transposase	GI16b	0	0	0	0	0	0	0	0	0.1218	0	0	0	0	0	0	0	0	0	0	0	0	0
AGR68859.1	helix-turn-helix domain protein	GI16b	0.6793	0.6793	0.6793	0.6793	0.6793	0.6793	0.6793	0.6793	0.6793	0.6793	0.6793	0.6793	0.6793	0.6793	0.6793	0.6793	0.6793	0.6793	0.6793	0.6793	0.6793	0.6793
AGR67692.1	acetyltransferase domain protein	GI16b	0.7956	0.7956	0.7956	0.7956	0.7956	0.7956	0.7956	0.7956	0.7956	0.7956	0.7956	0.7956	0.7956	0.7956	0.7956	0.7956	0.7956	0.7956	0.7956	0.7956	0.7956	0.7956
AGR68960.1	binding--dependent transport system inner membrane component family protein	GI16b	0.8016	0.8016	0.8016	0.8016	0.8016	0.8016	0.8016	0.8016	0.8016	0.8016	0.8016	0.8016	0.8016	0.8016	0.8016	0.8016	0.8016	0.8016	0.8016	0.8016	0.8016	0.8016
AGR68550.1	binding--dependent transport system inner membrane component family protein	GI16b	0.7678	0.7678	0.7678	0.7678	0.7678	0.7678	0.7678	0.7678	0.7678	0.7678	0.7678	0.7678	0.7678	0.7678	0.7678	0.7678	0.7678	0.7678	0.7678	0.7678	0.7678	0.7678
AGR68146.1	bacterial extracellular solute-binding family protein	GI16b	0.8725	0.8725	0.8725	0.8725	0.8725	0.8725	0.8725	0.8725	0.8725	0.8725	0.8725	0.8725	0.8725	0.8725	0.8725	0.8725	0.8725	0.8725	0.8725	0.8725	0.8725	0.8725
