# Supplementary material for: A Persisting Nontropical Focus of Burkholderia pseudomallei with Limited Genome Evolution over Five Decades
Source: mSystems. 2020 Nov 10;5(6):e00726-20. doi: 10.1128/mSystems.00726-20 (PMC7657595; doi:10.1128/mSystems.00726-20)
Supplement: TABLE S3 [file mSystems.00726-20-st003.xlsx]

## Sheet: Table_S3
Protein ID	Annotation	GI	Burkholderia pseudomallei global strains
			2632a	LN_34677	2719a	E361	MM45	1043	LN_34170	243	1042	6CDC_2002721636	137	MM56	Hainan_106	H061740680	TSV202	532	2820a	E562	E0698	H065460522	MM39	2667a	MK_1900	MM80	ABCPW91	MM70	D4899	H0929	1426a	HK2	1072	720	2833a	F3253	1080	H103360117	1258	2767a	2774a	MK_453	E569	MM85	1062	1097	2614a	MK_451	683
ABN81481.1	site-specific recombinase, phage integrase family	GI1.1	0.6851	0.1724	0.1671	0.1724	0.8646	0.8646	0.1724	0.8646	0.2616	0.6989	0.8646	0.2616	0.6989	0.8564	0.8453	0.8646	0.8646	0.8978	0.6851	0.8757	0.6851	0.8646	0.8536	0.6851	0.2616	0.1724	0.8895	0.8619	0.2845	0.6851	0.884	0.8646	0.2616	0.8536	0.8343	0.8978	0.8287	0.8646	0.1671	0.8646	0.8619	0.8536	0.8287	0.8287	0.6851	0.8536	0.8646
ABN81882.1	conserved hypothetical protein	GI1.1	1	0.257	1	1	1	1	0.243	1	0.257	1	1	1	1	0.8579	1	0.7737	1	1	1	1	1	1	1	1	0.3816	1	0.8579	0.8579	1	1	1	1	0.243	0.8175	0.7465	1	0.7263	1	1	1	0.7737	1	0.7263	0.8009	1	1	1
ABN82519.1	conserved hypothetical protein	GI1.1	0	0	0.0368	0	0	0	0	0	0	0	0	0	0	0	0	0.067	0	0	0	0.027	0	0	0	0	0	0	0	0	0	0	0	0	0	0	0.0349	0	0	0	0	0	0.067	0	0	0.067	0	0	0
ABN83290.1	conserved hypothetical protein	GI1.1	0.976	0	1	0.976	1	1	0.1731	1	0	1	1	0.976	1	0.9581	1	0.9341	1	0.9102	0.976	1	0.976	1	1	1	0	0.976	0.9581	0.9581	0.976	0.976	0.976	1	0	0	0	0.976	0	1	1	1	0.9341	1	0	0	0.976	1	0.976
ABN83516.1	conserved hypothetical protein	GI1.1	0.9832	0.2361	0.9832	0.9832	0.9832	0.9832	0.2361	0.9832	0.2361	0.9832	0.9832	0.9832	0.9832	0.9664	0.9832	0.9832	0.9832	0.9748	0.9832	0.9832	0.9832	0.9832	0.9748	0.9664	0.2395	0.9664	0.9664	0.9832	0.9832	0.9832	0.9832	0.9832	0.2395	0.2361	0.2361	0.9832	0.2361	0.9832	0.9832	0.9832	0.9832	0.9664	0.2361	0.2849	0.9832	0.9748	0.9832
ABN83553.1	hypothetical protein	GI1.1	0.9516	0.0619	0.948	0.9516	0.949	0.9495	0.0598	0.9495	0.0697	0.948	0.9495	0.9495	0.948	0.9615	0.9683	0.9563	0.9495	0.9287	0.9516	0.9781	0.9516	0.948	0.9724	0.9501	0.1322	0.9516	0.962	0.9625	0.9501	0.9516	0.948	0.9495	0.0624	0.6587	0.9636	0.9516	0.9162	0.9495	0.9506	0.948	0.9563	0.9563	0.9162	0.9599	0.9516	0.9724	0.948
ABN84144.1	conserved hypothetical protein	GI1.1	1	0	1	1	1	1	0	1	0.5536	1	1	1	1	0.8927	1	0.7597	1	0.9227	1	1	1	1	1	1	0	1	0.8927	0.8927	1	1	1	1	0	0.7511	0.7682	1	0.7682	1	1	1	0.7597	1	0.7682	0.7639	1	1	1
ABN84326.1	hypothetical protein	GI1.1	0.9938	0.1602	0.9938	0.9913	0.9913	0.9913	0.1615	0.9913	0.2161	0.9938	0.9888	0.9938	0.9938	0.9366	0.9938	0.4484	0.9913	0.9379	0.9913	0.7031	0.9913	0.9938	0.9938	0.9913	0.2733	0.9913	0.9391	0.9391	0.9913	0.9913	0.9938	0.9913	0.2646	0.2758	0.2745	0.9938	0.2658	0.9913	0.9938	0.9938	0.4484	0.9938	0.2658	0.2609	0.9913	0.9938	0.9938
ABN84967.1	resolvase, N-terminal:Resolvase helix-turn-helix region	GI1.1	0.9839	0.1006	0.9677	0.9677	0.9677	0.9677	0.1006	0.9581	0.0994	0.9677	0.9677	0.9839	0.9677	0.8742	0.9903	0.0994	0.9677	0.7645	0.9677	0.9677	0.9677	0.9677	0.9581	0.9677	0	0.9677	0.8742	0.8742	0.9839	0.9677	0.9677	0.9677	0.1019	0.1019	0.0994	0.9839	0.1006	0.9677	0.9677	0.9677	0.0994	0.9677	0.1006	0.1006	0.9677	0.9581	0.9677
ABN85220.1	conserved hypothetical protein	GI1.1	0.985	0.1361	0.985	0.9925	0.985	0.985	0.1361	0.985	0.1305	0.985	0.985	0.985	0.985	0.9774	0.9925	0.985	0.985	0.9699	0.9925	0.9925	0.9925	0.9925	0.9511	0.9774	0.1361	0.9774	0.9774	0.9925	0.985	0.9925	0.9925	0.985	0.1391	0.1361	0.1331	0.9925	0.1331	0.985	0.985	0.9925	0.985	0.9774	0.1331	0.1361	0.9925	0.9511	0.985
			2632a	MM54	137	LN_6	H061220286	HK2	MM39	1043	Hainan1	T75	E569	2774a	2833a	MM45	243	MSHR1029	H0929	H065460522	E0698	6CDC_2002721636	5691	CAM41	IS42705	E562	H061740680	LN_34170	MM56	LN_34677	MK_1900	1040	2719a	TSV202	1062	LN_31348	E0702	MM80	MK_453	Green	LN_22892	TSV28	H103360117	MM37	MM76	683	720	1095	2767a
ABN81385.1	phytanoyl-CoA dioxygenase family protein	GI4.3	0.2487	0.2487	0.2487	0.2487	0.2487	0.2487	0.2487	0.2487	0.2487	0.2487	0.2487	0.2487	0.2487	0.2487	0.2487	1	0.2487	0.2469	0.2487	0.2487	0.2487	0.2487	0.2487	0.2487	0.2487	1	0.2487	1	1	0.2487	0.2487	1	0.2487	0.2487	0.2487	0.2487	0.2487	0.2487	0.2487	0.2487	0.2487	0.2487	0.2487	0.2487	0.2487	0.2487	0.2487
ABN81651.1	biotin carboxylase	GI4.3	0.1625	0.1639	0.1625	0.1653	0.1653	0.1625	0.1625	0.1625	0.1555	0.2311	0.1639	0.1653	0.1639	0.1555	0.1653	1	0.2297	0.2297	0.1625	0.1653	0.2255	0.1653	0.2297	0.2297	0.2297	1	0.1653	1	0.9958	0.1653	0.1653	1	0.2297	0.1653	0.1625	0.1625	0.1625	0.2297	0.1653	0.1625	0.2297	0.1653	0.1625	0.1555	0.1625	0.1625	0.1653
ABN82558.1	conserved hypothetical protein	GI4.3	0.1176	0.1163	0.1163	0.1163	0.1163	0.1176	0.1176	0.1163	0.1163	0.1163	0.1176	0.1196	0.1163	0.1163	0.1163	0.9951	0.1196	0.1196	0.1176	0.1163	0.1196	0.1163	0.1163	0.1163	0.1196	0.9967	0.1196	0.9967	0.9967	0.1163	0.1163	0.9967	0.1176	0.1163	0.1176	0.1176	0.1163	0.1163	0.1196	0.1176	0.1163	0.1183	0.1163	0.1196	0.1163	0.1163	0.1163
ABN82571.1	biotin carboxylase	GI4.3	0	0	0	0	0	0	0	0	0	0	0	0	0	0	0	0.995	0	0	0	0	0	0	0	0	0	1	0	1	1	0	0	1	0	0	0	0	0	0	0	0	0	0	0	0	0	0	0
ABN82709.1	NAD-dependent malic enzyme	GI4.3	0.1865	0.1865	0.1865	0.1865	0.1865	0.1865	0.1865	0.1865	0.1865	0.1865	0.1865	0.1865	0.1865	0.1865	0.1865	0.9923	0.1865	0.1865	0.1865	0.1865	0.1865	0.1865	0.1865	0.1865	0.1865	0.9923	0.1865	0.9923	0.9923	0.1865	0.1865	0.9923	0.1865	0.1865	0.1865	0.1865	0.1865	0.1865	0.1865	0.1865	0.1865	0.1865	0.1865	0.1865	0.1865	0.1865	0.1865
ABN83054.1	regulatory protein, LysR:LysR, substrate-binding protein	GI4.3	0.1842	0.1908	0.1026	0.1026	0.1908	0.1842	0.1842	0.1026	0.1026	0.1026	0.1842	0.1026	0.1026	0.1908	0.1026	0.9971	0.1158	0.1092	0.1842	0.1026	0.1223	0.1026	0.1092	0.1908	0.1092	0.9971	0.1026	0.9971	0.9971	0.1908	0.1026	0.9971	0.1026	0.1026	0.1842	0.1842	0.1026	0.1092	0.1026	0.1037	0.1126	0.1842	0.1026	0.1126	0.1026	0.1026	0.1026
ABN83163.1	hypothetical protein	GI4.3	0.0841	0.0837	0.0841	0.0841	0.0841	0.0869	0.0841	0.0841	0.0827	0.0827	0.0837	0.0837	0.0859	0.0841	0.0827	0.9916	0.0832	0.0827	0.0869	0.0832	0.085	0.0841	0.0869	0.0832	0.0841	0.9905	0.0869	0.9905	0.9905	0.0827	0.0832	0.9905	0.0841	0.0832	0.0869	0.0827	0.0832	0.0827	0.0827	0.085	0.0827	0.0837	0.0869	0.0832	0.0841	0.0841	0.0869
ABN83408.1	conserved hypothetical protein	GI4.3	0.1548	0.1548	0.1548	0.1548	0.1548	0.1548	0.1548	0.1548	0.1548	0.1548	0.1548	0.1548	0.1548	0.1548	0.1537	0.9932	0.1548	0.1548	0.1548	0.1548	0.1548	0.1548	0.1548	0.1548	0.1548	0.9944	0.1548	0.9944	0.9944	0.1548	0.1548	0.9955	0.1548	0.1548	0.1548	0.1548	0.1548	0.1548	0.1548	0.1548	0.1548	0.1548	0.1548	0.1537	0.1548	0.1548	0.1548
ABN83659.1	putative membrane protein	GI4.3	0.0631	0.0631	0.0631	0.0631	0.0631	0.0631	0.0631	0.0631	0.0631	0.0631	0.0631	0.0631	0.0631	0.0631	0.0631	1	0.0631	0.0631	0.0631	0.0631	0.0631	0.0631	0.0631	0.0631	0.0631	0.9904	0.0631	0.9936	0.9936	0.0631	0.0631	0.9936	0.0631	0.0631	0.0631	0.0631	0.0631	0.0631	0.0631	0.0631	0.0631	0.0631	0.0631	0.0631	0.0631	0.0631	0.0631
ABN83805.1	mandelate racemase	GI4.3	0.0706	0.0706	0.0706	0.0706	0.0706	0.0706	0.0706	0.0706	0.0706	0.0706	0.0706	0.0729	0.0703	0.0706	0.0706	0.9977	0.0703	0.0703	0.0706	0.0706	0.0711	0.0706	0.0706	0.0703	0.0703	0.9965	0.0706	0.9965	0.9965	0.0706	0.0706	0.9965	0.0703	0.0706	0.0706	0.0706	0.0706	0.0706	0.0706	0.0706	0.0706	0.0706	0.0703	0.0706	0.0706	0.0706	0.0706
ABN84188.1	transcriptional regulator, LuxR family protein	GI4.3	0.053	0.053	0.053	0.053	0.053	0.053	0.053	0.053	0.053	0.053	0.053	0.053	0.053	0.053	0.053	1	0.053	0.053	0.053	0.053	0.053	0.053	0.053	0.053	0.053	1	0.053	1	1	0.053	0.053	1	0.053	0.053	0.053	0.053	0.053	0.053	0.053	0.053	0.053	0.053	0.053	0.053	0.053	0.053	0.053
ABN84234.1	putative 3-phosphoshikimate 1-carboxyvinyltransferase	GI4.3	0	0	0	0	0	0	0	0	0	0	0	0	0	0	0	1	0	0	0	0	0	0	0	0	0	1	0	1	1	0	0	1	0	0	0	0	0	0	0	0	0	0	0	0	0	0	0
ABN84533.1	hypothetical protein	GI4.3	0.3539	0.3539	0.3539	0.3539	0.3539	0.3539	0.3539	0.3539	0.3539	0.3539	0.3539	0.3539	0.3539	0.3539	0.3539	0.8799	0.3539	0.3539	0.3539	0.3539	0.3539	0.3539	0.3539	0.3539	0.3539	0.9004	0.3539	0.9004	1	0.3539	0.3539	0.9004	0.3539	0.3539	0.3539	0.3539	0.3539	0.3539	0.3539	0.3539	0.3539	0.3539	0.3539	0.3539	0.3539	0.3539	0.3539
ABN84844.1	conserved hypothetical protein	GI4.3	0	0	0	0	0	0	0	0	0	0	0	0	0	0	0	0.9596	0	0	0	0	0	0	0	0	0	0.9239	0	0.9239	0.9596	0	0	0.9596	0	0	0	0	0	0	0	0	0	0	0	0	0	0	0
ABN84934.1	hypothetical protein	GI4.3	0.3831	0.3831	0.3831	0.3831	0.3831	0.3831	0.3831	0.3831	0.3831	0.3831	0.3831	0.3831	0.3831	0.3831	0.3831	0.9974	0.3831	0.3831	0.3831	0.3831	0.3831	0.3831	0.3831	0.3831	0.3831	1	0.3831	1	1	0.3831	0.3831	0.9974	0.3831	0.3831	0.3831	0.3831	0.3831	0.3831	0.3831	0.3831	0.3831	0.3831	0.3831	0.3831	0.3831	0.3831	0.3831
			1062	243	2667a	MM39	E0702	E562	532	LN_34170	H101180656	E0698	2614a	H034580128	MM54	2833a	MK_451	TSV28	1072	1095	IS42705	6CDC_2002721636	E361	MM76	5691	H061740680	1080	MK_1900	LN_10	H065460522	MM56	137	MK_453	LN_29564	H103360117	CAM41	2767a	H0929	G1467	2659a	995a	MM37	1097	2774a	LN_22892	1040	MM85	Hainan_106	MM24
AGR70859.1	PAAR motif family protein	GI7.4	0.9908	0.9723	0.9723	0.9785	0.9723	0.9723	0.9846	0.9662	0.9785	0.9723	0.9692	1	0.9877	0.9785	0.9877	0.224	0.9723	0.9723	0.9785	0.9631	0.9723	0.9877	0.9723	0.9723	1	0.9877	0.9723	0.9723	0.9723	0.8892	0.9723	0.9723	0.9754	1	0.9723	0.9723	0.9508	0.9723	0.9846	0.9723	0.9908	0.9846	1	0.9877	0.9877	0.9723	0.9723
AGR71554.1	hypothetical protein	GI7.4	0.9979	1	0.5826	0.9979	0.7373	0.9979	0.9979	1	0.536	0.9979	0.9979	0.5742	0.9809	0.9809	0.5339	0.9979	0.9979	0.9979	0.5339	1	0.9979	0.9979	0.9958	0.9979	0.5339	0.5339	1	0.9979	0.9492	0.9979	0.5339	0.9979	1	1	0.9979	0.9979	0.9979	0.5339	0.9979	0.9449	0.9979	0.9153	0.9979	0.5339	0.9809	1	0.9979
AGR71881.1	hypothetical protein	GI7.4	0.9757	0.9826	0.9826	0.9861	0.9826	0.9653	0.9826	0.9722	0.9757	0.9826	0.9861	0.9618	0.9861	0.9757	0.9653	0.3208	0.9826	0.9722	0.9757	0.9722	0.9826	0.9826	0.9688	0.9514	0.9653	0.9861	0.9722	0.9653	0.9757	0.9826	0.9757	0.9861	0.9618	0.9757	0.9826	0.9653	0.9688	0.9826	0.9861	0.9722	0.9757	0.9757	0.9792	0.9826	0.9861	0.9722	0.9826
AGR72387.1	immunity 32 family protein	GI7.4	0.9823	0.9676	0.9794	0.9794	0.9676	0.9499	0.9676	0.9646	0.9764	0.9676	0.9794	0.9853	0.9823	0.9735	0.9794	0.1295	0.9676	0.9558	0.9823	0.9499	0.9676	0.9676	0.9617	0.9764	0.9882	0.9794	0.944	0.9764	0.9735	0.9499	0.9676	0.9676	0.9764	0.9794	0.9676	0.9764	0.9794	0.9676	0.9794	0.9499	0.9705	0.9676	0.9823	0.9676	0.9794	0.9499	0.9676
AGR73631.1	phage integrase family protein	GI7.4	0.507	0.8655	0.8655	0.8187	0.8187	0.507	0.7018	0.8363	0.9474	0.8187	0.8187	0.8772	0.8187	0.8187	0.8655	0.8363	0.8655	0.8187	0.8363	0.8363	0.8187	0.8655	0.8655	0.8655	0.8889	0.8655	0.8363	0.8655	0.8655	0.8187	0.8655	0.8187	0.8363	0.8655	0.8655	0.8655	0.8655	0.8655	0.8187	0.8187	0.8655	0.8655	0.8363	0.8772	0.8187	0.8363	0.8655
			5691	H061220286	HK2	1426a	MM45	2833a	1043	Hainan_106	MK_451	720	IS42705	TSV202	E0698	LN_6	H0929	H101180656	532	MSHR1029	2614a	E562	MM54	2659a	H061740680	ABCPW91	MK_1900	LN_34170	2667a	MM70	E0702	MM80	1062	Hainan1	MK_453	Green	LN_10	H110440887	E361	683	H103360117	C2_Bp	MM24	1040	MK_441	2632a	F3253	2774a	1097
AGR68304.1	integrase core domain protein	GI13.4	0.9862	1	0	0	0.9724	0	0	0	0	0	0	0.9655	0	0	0	0	1	0.9862	0	0.9862	0	0	0	0.9655	0	0	0	0	0	1	0.9862	0.9724	0	0	0	1	1	0	0	0.9862	0	0.9862	0	1	0	0	0.9862
AGR68571.1	putative gp37	GI13.4	0.9675	0.9675	0.6082	0.9957	0.6255	0.9545	0.9827	0.9827	0.9784	0.9827	0.6082	0.6212	0.6082	0.9827	0.9502	0.9502	0.9957	0.974	0.9957	0.9957	0.9329	0.9827	0.9502	0.9848	0.9784	0.9957	0.9827	0.9957	0.6082	0.6255	0.6255	0.9827	0.9827	0.9459	0.9827	0.9675	0.9957	0.9827	0.6039	0.9524	0.9827	0.6082	0.9827	0.9957	0.9502	0.9892	0.9892
AGR68883.1	hypothetical protein	GI13.4	0.9929	0.9929	0.9534	0.996	0.9929	0.9929	0.996	0.996	0.9929	0.996	0.9939	0.9929	0.9909	0.8573	1	0.9079	0.8816	0.4312	0.9909	0.9929	0.996	0.8775	0.9362	0.9909	0.9565	0.9555	0.996	0.9909	0.8887	0.9909	0.9929	0.996	0.9646	0.996	0.996	0.9555	0.8674	0.996	0.9038	0.9939	0.996	0.9545	0.9565	0.9909	1	0.9909	0.9929
AGR69097.1	hypothetica lprotein	GI13.4	0.67	0.99	0.99	0.99	0.99	0.99	0.99	0.99	0.99	0.99	0.99	0.99	0.99	0.99	0.99	0.774	0.99	0.712	0.99	0.99	0.99	0.99	0.99	0.99	0.99	0.99	0.99	0.99	0.99	0.99	0.99	0.99	0.99	0.712	0.99	0.99	0.99	0.99	0.971	0.99	0.99	0.99	0.99	0.99	0.99	0.99	0.99
AGR69404.1	hypothetical protein	GI13.4	0.9951	1	0.9951	1	1	0.9919	1	1	0.9984	1	0.9968	0.9984	0.9951	1	1	1	0.9951	0.9984	0.9968	0.9903	0.9903	0.9919	1	0.9951	0.9984	0.9968	0.9984	0.9968	0.9951	1	0.9903	1	0.9984	1	1	1	0.9968	0.9984	0.9903	1	1	0.9984	0.9984	0.9968	1	0.9968	0.9984
AGR69681.1	putative gp57	GI13.4	0.9884	0.9884	1	1	0.9884	0.9884	1	0.9884	0.1711	1	0.1734	0.9711	1	0.9884	0.296	0.1734	1	1	1	1	0.3809	1	0.1734	1	0.1711	0.3809	1	1	1	1	1	0.9884	1	1	0.9884	1	1	1	1	1	0.9884	1	1	1	0.1734	1	1
AGR69779.1	hypothetical protein	GI13.4	1	1	1	1	1	1	1	1	0.3273	1	0.151	1	1	1	0.3273	0.3273	1	1	1	1	0.3273	1	0.3273	1	0.3273	0.3495	1	1	1	1	1	1	1	1	1	1	1	1	1	1	1	1	1	1	0.3273	1	1
AGR69961.1	hypothetical protein	GI13.4	0.9732	0.9933	0.9933	0.9799	0.9732	0	0.9933	0.9866	0	0.9866	0	0.9799	0.9933	0.9866	0	0	0.9933	0.9799	0.9933	0.9933	0	0.9866	0	0.9799	0	0	0.9866	0.9933	0.9933	0.9933	0.9933	0.9732	0.9866	0.9866	0.9933	0.9933	0.9933	0.9933	0.9866	0.9732	0.9866	0.9933	0.9866	0.9933	0	0.9933	0.9933
AGR69985.1	hypothetical protein	GI13.4	0.89	1	1	0.9904	1	1	1	1	0.89	1	0.3871	1	1	1	0.89	0.89	1	1	1	1	0.2397	1	0.89	1	0.89	0.2947	1	1	1	1	1	1	1	1	1	1	1	1	0.9904	1	1	1	1	1	0.89	1	1
AGR70035.1	integrase core domain protein	GI13.4	0.9919	0.9931	0.9919	0.9919	0.9931	0.9931	0.9919	0.9919	0.9919	0.9919	0.9861	0.9618	0.9919	0.9919	0.9595	0.9873	0.9896	0.9919	0.9919	0.9896	0.9931	0.9896	0.9572	0.9919	0.9919	0.9931	0.9919	0.9919	0.9919	0.9931	0.9896	0.9919	0.9919	0.9908	0.9919	0.9931	0.9919	0.9919	0.9931	0.9595	0.9919	0.9896	0.9919	0.9919	0.9514	0.9931	0.9931
AGR70150.1	transposase family protein	GI13.4	0.663	0.663	0.989	0.989	0.663	0.989	0.989	0.663	0.2276	0.989	0	0.989	0.989	0.663	0.2276	0.2276	0.989	0.663	0.989	0.989	0.2276	0.989	0.2276	0.989	0.2276	0.3343	0.989	0.989	0.989	0.989	0.989	0.6575	0.989	0.989	0.663	0.989	0.989	0.989	0.663	0.663	0.663	0.989	0.989	0.989	0.2276	0.663	0.989
BDL_3619_integrase	calcineurin-like phosphoesterase family protein	GI13.4	0.3551	0.9912	0.3087	0.9849	0.9937	0.6826	0.8683	0.99	0.3714	0.9925	0.1418	0.9887	0.3087	0.99	0.3714	0.3714	0.9925	0.3087	0.3087	0.9636	0.0841	0.9925	0.4467	0.9937	0.3714	0.0927	0.9925	0.6311	0.3087	0.99	0.9184	0.946	0.9925	0.8344	0.9448	0.9448	0.6311	0.9849	0.3714	0.8369	0.99	0.9937	0.9925	0.611	0.3714	0.946	0.5583
BDL_3620_putative	cytochrome c family protein	GI13.4	0.959	0.971	0.273	0.986	0.971	0.273	0.986	0.971	0.273	0.986	0.273	0.986	0.273	0.971	0.273	0.273	0.971	0.273	0.273	0.971	0.273	0.986	0.273	0.967	0.273	0.273	0.986	0.971	0.273	0.944	0.971	0.971	0.986	0.273	0.971	0.971	0.971	0.986	0.273	0.959	0.971	0.967	0.986	0.971	0.273	0.971	0.971
BDL_3621_hypotheticalprotein	glycerophosphoryl diester phosphodiesterase family protein	GI13.4	0.1143	0.9345	0.0682	0.9884	0.9345	0.0682	1	0.1611	0.0697	1	0.0682	0.6705	0.0682	0.1611	0.0682	0.0682	0.9884	0.069	0.0682	0.9345	0.0697	1	0.0682	0.975	0.0697	0.0682	1	0.1611	0.0682	0.9403	0.894	0.9306	1	0.7977	0.1611	0.9345	0.1611	1	0.0697	0.1611	0.1611	0.9884	1	0.1611	0.0682	0.1611	0.9884
BDL_3622_hypotheticalprotein	integrase core domain protein	GI13.4	1	1	0.9739	1	0.9608	0	1	0.9935	0	1	0	0.9804	0.9739	0.9935	0	0	1	0.632	0.9739	1	0	1	0	0.9804	0	0	1	0.9935	0.9739	0.9935	1	0.9608	1	0.9608	0.9935	1	1	1	0.9739	1	0.9935	1	1	1	0	0.9935	1
			MK_453	E0698	MM70	1043	1042	HK2	1072	720	2632a	E562	MM45	H061740680	MM76	243	1095	2833a	1040	MM56	H034580128	H065460522	TSV202	IS42705	Hainan_106	5691	Hainan1	E0702	137	H0929	2820a	2719a	MK_441	532	E569	E361	1080	H103360117	2614a	LN_22892	MK_451	6CDC_2002721636	C2_Bp	MM85	1062	MM24	H110440887	MM28	LN_31348
EBA49316.1	collagenase	GI14	1	1	1	1	1	1	1	1	1	1	1	1	1	1	1	1	1	1	1	1	0.9926	1	1	1	1	1	1	1	1	1	1	1	1	1	1	1	1	1	1	1	1	1	1	1	1	1	1
EBA49375.1	taurine dioxygenase	GI14	0.9905	0.9524	0.9524	0.9905	0.9905	0.9524	0.9905	0.9905	0.9524	0.9905	0.9905	0.9524	0.9905	0.9905	0.9905	0.9905	0.9619	0.9905	0.9905	0.9524	0.9905	0.9905	0.9619	0.9905	0.9905	0.9524	0.9905	0.9524	0.9619	0.9619	0.9905	0.9524	0.9905	0.9524	0.9905	0.9905	0.9524	0.9619	0.9619	0.9619	0.9314	0.9905	0.9905	0.9619	0.9905	0.9524	0.9619
EBA49401.1	putative DNA-binding response regulator	GI14	0.7701	0.7701	0.7701	0.7701	0.7701	0.7701	0.7701	0.7701	0.7701	0.7711	0.7701	0.9859	0.769	0.7701	0.7701	0.987	0.7679	0.7701	0.9837	0.9859	0.7646	0.769	0.7701	0.9837	0.7701	0.7701	0.7701	0.8438	0.7701	0.7701	0.7701	0.7668	0.7711	0.7701	0.769	0.769	0.7701	0.7701	0.769	0.7701	0.974	0.7701	0.769	0.7701	0.7701	0.7701	0.7701
EBA49407.1	hypothetical protein	GI14	0.9966	0.9957	0.9966	0.9966	0.9966	0.9957	0.9966	0.9966	0.9957	0.9957	0.9966	0.9915	0.9957	0.9966	0.9966	0.9966	0.9966	0.9932	0.9966	0.9915	0.9966	0.9957	0.9966	0.9949	0.9932	0.9957	0.9966	0.9915	0.9966	0.9966	0.9966	0.9966	0.9957	0.9957	0.9932	0.9957	0.9957	0.9966	0.9966	0.9966	0.9966	0.9966	0.9957	0.9966	0.9957	0.9957	0.9966
EBA49451.1	hypothetical protein	GI14	0.963	0.963	0.963	0.963	0.963	0.963	0.963	0.963	0.963	0.9722	0.963	0.963	0.963	0.963	0.963	0.9722	0.963	0.963	0.9722	0.963	0.9722	0.9722	0.9722	0.963	0.963	0.963	0.963	0.963	0.9722	0.9722	0.963	0.9722	0.9722	0.963	0.963	0.9722	0.963	0.9722	0.963	0.9722	0.9537	0.963	0.9722	0.9722	0.9722	0.963	0.9722
EBA49486.1	hypothetical protein	GI14	0.9878	0.9878	0.9878	0.9878	0.9878	0.9878	0.9878	0.9878	0.9878	0.9878	0.9878	0.9878	0.9878	0.9878	0.9878	0.9878	0.9878	0.9878	0.9878	0.9878	0.9878	0.9878	0.9878	0.9878	0.9878	0.9878	0.9878	0.9878	0.9878	0.9878	0.9878	0.9878	0.9878	0.9878	0.9878	0.9878	0.9878	0.9878	0.9878	0.9878	0.9878	0.9878	0.9878	0.9878	0.9878	0.9878	0.9878
EBA49499.1	hypothetical protein	GI14	0.9921	0.9889	0.9944	0.9921	0.9944	0.9889	0.9928	0.9921	0.9913	0.9873	0.9928	0.9944	0.9873	0.9928	0.9921	0.9928	0.9928	0.9921	0.9928	0.9944	0.9944	0.9889	0.9928	0.9905	0.9944	0.9889	0.9921	0.9928	0.9928	0.9928	0.9921	0.9928	0.9897	0.9921	0.9889	0.9873	0.9913	0.9928	0.9928	0.9928	0.9928	0.9928	0.9873	0.9928	0.9905	0.9913	0.9928
EBA49506.1	integrase core domain protein	GI14	1	1	1	1	1	1	1	1	1	1	1	1	0.9984	1	1	0.9992	1	1	1	0.9984	0.9992	0.9968	1	1	1	1	1	1	1	1	1	0.9976	1	1	0.9992	0.9935	1	1	1	0.9992	0.9976	0.9984	1	0.9984	1	1	0.9992
EBA49572.1	transposase	GI14	1	0.9596	0.9596	0.9596	1	0.9596	1	0.9596	0.9596	0.9519	1	1	0.9808	1	0.9596	1	0.9519	1	1	1	1	1	0.9596	1	1	0.9596	0.9596	1	0.9596	0.9596	1	0.9596	1	0.9596	1	1	0.9596	0.9808	0.9519	0.9596	1	1	1	1	0.9596	0.9596	0.9596
EBA49675.1	VirK protein	GI14	0.9607	0.9607	0.9607	0.9607	0.9607	0.9607	0.9831	0.9607	0.9607	0.9607	0.9607	0.9944	1	0.9607	0.9607	0.9944	0.9607	0.9607	0.9607	0.9944	0.9607	1	0.9607	0.9944	0.9607	0.9607	0.9607	0.9944	0.9607	0.9607	0.9607	1	0.9607	0.9607	1	0.9494	0.9607	0.9831	0.9607	0.9607	0.9944	0.9607	0.9607	0.9607	0.9831	0.9607	0.9607
EBA49712.1	tat domain protein	GI14	0.9894	0.9962	0.9962	0.9901	0.9916	0.9962	0.9977	0.9901	0.9962	0.9985	0.9916	0.9977	0.9985	0.9916	0.9901	1	0.9947	0.9932	0.9939	0.6629	0.9977	0.9985	0.9939	0.9977	0.9947	0.9962	0.9901	0.9977	0.9939	0.9939	0.9894	0.9947	0.9947	0.9962	0.9985	0.9985	0.9962	0.9992	0.9962	0.9939	0.9947	0.9916	0.9985	0.9947	0.997	0.9962	0.9939
EBA49749.1	hypothetical protein	GI14	0.991	0.991	0.991	0.991	0.9865	0.991	0.991	0.991	0.991	1	0.991	0.991	0.991	0.991	0.991	1	1	0.9955	0.991	0.991	0.991	0.991	0.991	0.991	0.9955	0.991	0.991	0.991	0.991	0.991	0.991	0.991	1	0.991	0.991	0.991	0.991	1	0.9955	0.991	0.991	0.9865	1	0.982	1	0.991	0.991
EBA49811.1	hypothetical protein	GI14	0.739	0.7051	0.7475	0.739	0.9508	0.6831	0.7475	0.739	0.7475	0.7475	0.7017	0.9661	0.9475	0.9475	0.739	0.9576	0.7017	0.9407	0.9763	0.9661	0.7051	0.7068	0.9475	0.7949	0.739	0.7051	0.739	0.9661	0.9763	0.9763	0.739	0.7475	0.7475	0.7475	0.7068	0.6966	0.7475	0.9847	0.7356	0.9475	0.9576	0.9475	0.7017	0.9644	0.9763	0.7475	0.9763
EBA49833.1	serine carboxypeptidase family protein	GI14	1	0.9957	0.9957	0.9957	1	0.9957	1	0.9957	0.9957	1	1	1	0.9957	1	0.9957	0.9935	1	1	1	1	1	0.9957	0.9957	1	1	0.9957	0.9957	1	0.9957	0.9957	1	0.9957	1	0.9957	1	0.9957	0.9957	0.9957	0.539	0.9957	1	1	0.9978	1	0.9957	0.9957	0.9957
EBA49850.1	hydrolase, CocE/NonD family	GI14	1	1	1	1	0.9769	1	0.9769	1	1	0.9769	1	0.9769	0.9721	1	1	0.9769	0.9769	1	0.9769	0.9769	0.9769	0.9721	1	0.9769	1	1	1	0.9769	1	1	1	1	0.9769	1	0.9769	0.9721	1	0.9721	1	1	0.9769	1	0.9769	1	0.9721	1	1
			CAM41	MM54	E569	1043	1072	243	1042	MK_441	MM39	E0698	MM45	H061740680	1095	HK2	Green	MK_453	H034580128	MM70	T88	H065460522	Hainan_106	2614a	1426a	2833a	2667a	H0929	Hainan1	MM56	2820a	2719a	LN_34677	532	1080	H103360117	H110440887	E361	LN_31348	LN_22892	MM76	720	1062	2632a	TSV28	F3253	MM24	2767a	C2_Bp
ABN85353.1	hydrolase, CocE/NonD family	GI14.1	0.9941	0.9919	0.9941	0.9941	0.9941	0.9941	0.9941	0.9941	0.9941	0.9941	0.9941	0.9941	0.9941	0.9941	0.9941	0.9941	0.9941	0.9941	0.9926	0.9919	0.9941	0.9941	0.9926	0.9948	0.9941	0.9941	0.9941	0.9941	0.9941	0.9941	0.9911	0.9919	0.9926	0.9904	0.9941	0.9941	0.9926	0.9941	0.9948	0.9941	0.9911	0.9941	0.9941	0.9941	0.9919	0.9941	0.9911
ABN85684.1	serine carboxypeptidase family protein	GI14.1	0.9769	1	0.9769	1	0.9769	1	0.9769	1	1	1	1	0.9769	1	1	0.9769	1	0.9769	1	1	0.9769	1	1	0.9769	0.9769	1	0.9769	1	1	1	1	0.9769	1	0.9769	0.9721	0.9721	1	1	0.9721	0.9721	1	0.9769	1	0.9769	0.9769	1	1	0.9769
ABN85994.1	integrase, catalytic domain protein	GI14.1	0.931	0.931	0.931	0.931	0.931	0.9357	0.931	0.931	0.931	0.931	0.931	0.9357	0.931	0.931	0.931	0.931	0.931	0.931	0.931	0.9357	0.9357	0.931	0.931	0.931	0.931	0.9357	0.931	0.931	0.9357	0.9357	0.9357	0.9357	0.931	0.9583	0.9631	0.931	0.9357	0.9357	0.931	0.931	0.931	0.931	0.931	0.9357	0.931	0.9357	0.9631
ABN86094.1	hypothetical protein	GI14.1	0.9806	1	1	1	1	1	1	1	1	1	1	0.9806	1	1	0.9806	1	0.9806	1	1	0.9806	1	1	1	1	1	0.9806	1	1	1	1	0.9806	1	0.9806	1	1	1	1	1	1	1	1	1	0.9755	0.9806	1	1	1
ABN86258.1	hypothetical protein	GI14.1	0.8542	0.875	0.8594	0.8177	0.8698	0.875	0.8854	0.8594	0.8177	0.8177	0.8594	0.8438	0.8177	0.8542	0.8438	0.8594	0.875	0.8177	0.8073	0.8438	0.875	0.8177	0.875	0.8385	0.8594	0.8438	0.8594	0.8698	0.875	0.875	0.875	0.8281	0.8281	0.8281	0.8594	0.8177	0.875	0.8333	0.875	0.8177	0.8594	0.8177	0.8698	0.8438	0.875	0.875	0.8438
ABN86868.2	tat pathway signal sequence domain protein	GI14.1	0.8484	0.8387	0.8548	0.8548	0.8548	0.8548	0.8548	0.8548	0.8548	0.4645	0.4645	0.8548	0.8548	0.4645	0.8548	0.8548	0.8548	0.8548	0.8548	0.8548	0.8548	0.8548	0.8645	0.8645	0.8548	0.8548	0.8548	0.8419	0.8548	0.8548	0.8387	0.8548	0.4645	0.4645	0.8484	0.8548	0.8548	0.8548	0.8387	0.8548	0.4645	0.8548	0.2584	0.8548	0.8645	0.8548	0.8581
ABN86906.1	conserved hypothetical protein	GI14.1	1	0.5312	1	0.5312	0.5312	1	0.5312	0.5312	1	1	0.6583	1	0.5312	1	1	0.5312	0.6583	1	0.9704	1	1	1	1	1	0.5312	1	1	0.5312	1	1	1	0.6583	1	1	0.9452	1	1	1	1	0.5312	1	1	1	1	0.9792	1	0.9869
ABN86952.1	integrase core domain protein	GI14.1	0	0.9636	0.9636	0.9636	0.9364	0.9636	0.9636	0.9636	0.9636	0.9636	0.9636	0.9636	0.9636	0.9636	0.9636	0.9636	0.9636	0.9636	0.9818	0.9636	0.9636	0.9636	0.9818	0.9818	0.9636	0.9636	0.9636	0.9636	0.9636	0.9636	0.9636	0.9636	0.9636	0.9636	0.9636	0.9636	0.9636	0.9636	0.9818	0.9636	0.9636	0.9636	0.9636	0.9636	0.9818	0.9636	0.9636
ABN86987.1	integrase core domain protein	GI14.1	0.9974	0.9974	0.9966	0.9974	0.9974	0.9974	0.9974	0.9974	0.9966	0.9966	0.9974	0.9923	0.9974	0.9966	0.9966	0.9974	0.9974	0.9974	0.9966	0.9923	0.9974	0.9966	0.9974	0.9974	0.9974	0.9923	0.994	0.994	0.9974	0.9974	0.9966	0.9974	0.994	0.9966	0.9966	0.9966	0.9974	0.9974	0.9966	0.9974	0.9966	0.9966	0.9974	0.9898	0.9974	0.9974	0.9974
ABN86997.1	hypothetical protein	GI14.1	0.9897	0.9897	0.9793	0.9897	0.9828	0.9897	0.9897	0.9897	0.9897	0.9897	0.9897	0.9862	0.9897	0.9897	0.9897	0.9897	0.9897	0.9897	0.9793	0.9897	0.9897	0.9897	0.9793	0.9793	0.9897	0.9897	0.9793	0.9793	0.9897	0.9897	0.9897	0.9897	0.9897	0.9897	0.9793	0.9897	0.9897	0.9793	0.9897	0.9897	0.9793	0.9897	0.9828	0.9897	0.9586	0.9897	0.9897
ABN87406.1	hypothetical protein	GI14.1	0.9947	0.9901	0.9924	0.9879	0.9939	0.9901	0.9901	0.9879	0.9947	0.9947	0.9901	0.9962	0.9879	0.9947	0.9939	0.9879	0.9901	0.9947	0.9947	0.6631	0.9901	0.9947	0.9947	0.9939	0.9879	0.9962	0.9924	0.9909	0.9901	0.9901	0.9939	0.9924	0.9947	0.9947	0.9947	0.9947	0.9901	0.9924	0.9947	0.9879	0.9939	0.9947	0.9901	0.9954	0.9909	0.9901	0.9932
ABN87854.1	hypothetical protein	GI14.1	0.9932	0.9932	0.9902	0.9925	0.9932	0.9932	0.9947	0.9925	0.9917	0.9902	0.9932	0.9947	0.9925	0.9902	0.9895	0.9925	0.9932	0.9947	0.9962	0.9947	0.9932	0.9917	0.994	0.9925	0.9925	0.994	0.9947	0.9917	0.9932	0.9932	0.9917	0.9932	0.9902	0.988	0.991	0.9925	0.9932	0.9932	0.988	0.9925	0.988	0.9917	0.991	0.9947	0.9932	0.9932	0.9925
ABN88073.1	hypothetical protein	GI14.1	0.9808	0.9808	0.9808	0.9365	0.9808	0.9808	0.9808	0.9808	0.9365	0.9365	0.9808	0.9808	0.9365	0.9365	0.9808	0.9808	0.9808	0.9365	0.9808	0.9808	0.9365	0.9365	0.9808	0.9808	0.9808	0.9808	0.9808	0.9808	0.9365	0.9365	0.9808	0.9365	0.9808	0.9808	0.9365	0.9365	0.9365	0.9615	0.9615	0.9365	0.9808	0.9365	0.9298	0.9808	0.9808	0.9365	0.9808
ABN88281.1	hypothetical protein	GI14.1	0.8192	0.7958	0.7909	0.8057	0.7909	0.7958	0.8057	0.7958	0.8057	0.8057	0.7958	0.8192	0.8057	0.8057	0.8192	0.7958	0.8192	0.8057	0.8057	0.8192	0.8057	0.8057	0.7909	0.7909	0.7958	0.8192	0.7958	0.7958	0.8057	0.8057	0.8192	0.8057	0.8192	0.8192	0.8057	0.8057	0.8057	0.7958	0.7774	0.8057	0.7909	0.8057	0.7196	0.8192	0.7958	0.8057	0.8192
ABN88321.1	collagenase	GI14.1	0.9444	0.9444	0.9444	0.9444	0.9444	0.9444	0.9444	0.9444	0.9048	0.9048	0.9444	0.9048	0.9444	0.9048	0.9444	0.9444	0.9444	0.9048	0.9444	0.9048	0.9127	0.9048	0.9444	0.9444	0.9444	0.9048	0.9444	0.9444	0.9127	0.9127	0.9127	0.9048	0.9444	0.9444	0.9444	0.9048	0.9127	0.9127	0.9444	0.9444	0.9444	0.9048	0.9444	0.9048	0.9127	0.9127	0.8889
			1426a	1072	H101180656	LN_34170	HK2	Hainan1	LN_34677	E562	MM45	2833a	H061740680	2820a	2659a	H065460522	6CDC_2002721636	MM37	E0702	D4899	1080	TSV202	2719a	H034580128	532	LN_10	MM76	1042	1095	MM39	2614a	2667a	MK_453	5691	F3253	1062	H103360117	H110440887	2767a	2774a	MM54	C2_Bp	MSHR1888	1040	2632a	TSV28	MK_451	683	MM70
AGR67887.1	transposase family protein	GI15e	0.9987	0.9987	0.9987	0.9987	0.9987	0.0991	0.9987	0.0991	0.9962	0.9987	0.9949	0.0991	0.0991	0.9949	0.9987	0.9987	0.9987	0.9949	0.0991	0.9987	0.0991	0.9936	0.9987	0.9987	0.0991	0.0991	0.9987	0.9987	0.9987	0.9987	0.9987	0.9949	0.9949	0.0991	0.9987	0.9962	0.0991	0.9987	0.0991	0.9949	1	0.9987	0.9987	0.9962	0.9987	0.9987	0.9987
AGR68163.1	tryptophan halogenase	GI15e	0.9952	0.9952	0.9952	0.9952	0.9952	0.9713	0.9952	0.9952	0.9952	0.9952	0.9665	0.9952	0.9713	0.9952	0.9952	0.9952	0.9952	0.9952	0.9713	0.9809	0.9713	0.9952	0.9952	0.9952	0.9952	0.9952	0.9952	0.9952	0.9952	0.9952	0.9952	0.9952	0.9952	0.9952	0.9952	0.9952	0.9713	0.9952	0.9713	0.9952	0.9856	0.9952	0.9952	0.9761	0.9952	0.9952	0.9952
AGR68292.1	tryptophan halogenase	GI15e	0.9991	0.9991	0.9991	0.9991	0.9991	0.3805	0.9991	0.3823	0.9983	0.9991	0.9991	0.3823	0.3823	0.9991	0.9966	0.9991	0.9991	0.9991	0.3823	0.9974	0.3823	0.9974	0.9991	0.9966	0.3805	0.3805	0.9991	0.9991	0.9991	0.9983	0.9983	0.9991	0.9991	0.3823	0.9983	0.9991	0.3823	0.9983	0.3805	0.9974	0.9991	0.9983	0.9991	0.9991	0.9983	0.9983	0.9991
AGR68339.1	FAD dependent oxidoreductase family protein	GI15e	0.9944	0.9958	0.9944	0.9958	0.9958	0	0.9958	0	0.9944	0.9944	0.993	0	0.0457	0.993	0.9944	0.9958	0.9958	0.993	0	0.9916	0.0457	0.9944	0.9888	0.9944	0	0	0.9958	0.9958	0.9944	0.9944	0.9944	0.993	0.993	0	0.9972	0.9944	0.0457	0.9944	0	0.993	0.9972	0.9944	0.9944	0.9916	0.9972	0.9944	0.9944
AGR68729.1	rieske domain protein	GI15e	0.9949	0.9949	0.9949	0.9923	0.9923	0.9872	0.9923	0.9923	0.9949	0.9923	0.9897	0.9923	0.9872	0.9897	0.9949	0.9923	0.9923	0.9897	0.9872	0.9923	0.9872	0.9949	0.9949	0.9949	0.9846	0.9923	0.9923	0.9923	0.9923	0.9949	0.9949	0.9897	0.9897	0.9872	0.9923	0.9949	0.9872	0.9949	0.9872	0.9897	0.9949	0.9872	0.9923	0.991	0.9949	0.9949	0.9923
AGR69649.1	hypothetical protein	GI15e	0.9982	0.9982	0.9982	0.9982	0.9982	0.0355	0.9982	0.0355	0.9964	0.9964	0.9973	0.0355	0.0355	0.9982	0.9964	0.9982	0.9982	0.9982	0.0355	0.9982	0.0355	0.9982	0.9982	0.9964	0.0355	0.0355	0.9982	0.9982	0.9982	0.9982	0.9982	0.9982	0.9982	0.0355	0.9982	0.9982	0.0355	0.9982	0.0355	0.9937	0.9964	0.9964	0.9982	0.9991	0.9982	0.9982	0.9982
AGR69996.1	putative transmembrane protein	GI15e	1	1	1	1	1	0.9804	1	1	1	1	1	1	0.9804	1	1	1	1	1	0.9804	0.9804	0.9804	1	1	1	0.9804	0.9804	1	1	1	1	1	1	1	1	1	1	0.9804	1	0.9804	1	1	1	1	1	1	1	1
			Hainan1	LN_34677	Hainan_106	D4899	MM45	1043	MK_453	HK2	H061220286	2614a	532	MM80	E0698	TSV202	H0929	5691	137	243	LN_6	MM70	MM54	MM39	2820a	H061740680	T75	IS42705	E562	720	LN_34170	E0702	H065460522	1062	2632a	1040	LN_10	2719a	6CDC_2002721636	2774a	MM56	C2_Bp	H103360117	Green	2767a	1258	MM24	LN_31348	F3253
AGR67692.1	putative transposase	GI16b	0.7956	0.7956	0.9937	0.9843	0.9937	0.9937	0.9937	0.9937	0.9937	0.9937	0.9937	0.9937	0.9937	0.9937	0.9843	0.9843	0.9937	0.9937	0.9937	0.9937	0.9937	0.9937	0.9937	0.7956	0.9937	0.7956	0.7956	0.9937	0.7956	0.9937	0.5881	0.7956	0.9937	0.9937	0.9937	0.9937	0.9937	0.7956	0.7956	0.9937	0.9937	0.7862	0.9937	0.7956	0.9937	0.9937	0.9843
AGR68146.1	putative transposase	GI16b	0.8725	0.8725	0.9942	0.9971	0.9971	0.9971	0.9942	0.9971	0.9971	0.9971	0.9942	0.9971	0.9971	0.9957	0.9971	0.9971	0.9971	0.9986	0.9942	0.9971	0.9942	0.9971	0.9971	0.8725	0.9942	0.8725	0.8725	0.9971	0.8725	0.9971	0.8725	0.8725	0.9971	0.9942	0.9942	0.9029	0.9942	0.8725	0.8725	1	0.9986	0.8725	0.9971	0.8725	0.9971	0.9942	0.9971
AGR68550.1	helix-turn-helix domain protein	GI16b	0.7678	0.7678	0.9963	0.9963	0.9963	0.9963	0.9927	0.9963	0.9963	0.9963	0.9872	0.9963	0.9963	0.9982	0.9963	1	0.9927	0.989	0.9963	0.9927	0.9872	0.9963	0.9963	0.7678	0.9872	0.766	0.7678	0.9963	0.7678	0.9963	0.7678	0.7678	0.9963	0.9872	0.9963	0.9963	0.9963	0.766	0.7678	0.9963	0.9982	0.7678	0.9963	0.7678	0.9963	0.9963	0.9963
AGR68844.1	acetyltransferase domain protein	GI16b	0	0	0.9465	1	0.9465	0.9465	0.9465	0.9465	0.9465	0.9465	0.5185	0.5185	0.9465	0.9506	1	0.9424	0.9465	1	0.9465	0.9465	0.5185	0.5185	0.9465	0	0.9465	0	0	0.9465	0	0.9465	0	0	0.9465	1	0.9465	0.9465	0.9465	0	0	1	1	0	0.9465	0	0.9465	0.9465	1
AGR68859.1	binding--dependent transport system inner membrane component family protein	GI16b	0.6793	0.6793	0.9834	0.6603	0.9834	0.9834	0.9834	0.9834	0.9834	0.9834	0.9881	0.9881	0.9834	0.9881	0.9786	0.9905	0.9834	0.9881	0.9834	0.6485	0.9881	0.9881	0.9786	0.6793	0.9905	0.6793	0.6793	0.9834	0.6793	0.9834	0.6793	0.6793	0.9834	0.9834	0.9834	0.9834	0.9834	0.6793	0.6793	0.9786	0.9834	0.6793	0.9834	0.6793	0.9834	0.9834	0.9786
AGR68960.1	binding--dependent transport system inner membrane component family protein	GI16b	0.8016	0.7935	0.9973	0.9973	0.9973	0.9973	0.9973	0.9973	0.9973	0.9973	0.9973	0.9973	0.9973	0.9973	0.9973	0.9973	0.9973	0.9973	0.9973	0.9973	0.9973	0.9973	0.9973	0.7935	0.9973	0.7935	0.7935	0.9973	0.7935	0.9973	0.7935	0.7935	0.9973	0.9973	0.9973	0.9973	0.9973	0.7962	0.7935	0.9973	0.9973	0.7935	0.9973	0.7935	0.9973	0.9973	0.9973
AGR69543.1	bacterial extracellular solute-binding family protein	GI16b	0	0	0.9398	0.8947	0.9398	0.9398	0.9398	0.9398	0.9398	0.9398	0.9624	0.9624	0.9398	0.9699	0.8947	0.9474	0.9398	1	0.9398	0.9398	0.9624	0.9624	0.9398	0	0.9549	0	0	0.9398	0	0.9398	0	0	0.9398	1	0.9398	0.9398	0.9398	0	0	0.8947	1	0	0.9398	0	0.9398	0.9398	0.8947
[truncated: 271 more columns]
