# Supplementary material for: A Persisting Nontropical Focus of Burkholderia pseudomallei with Limited Genome Evolution over Five Decades
Source: mSystems. 2020 Nov 10;5(6):e00726-20. doi: 10.1128/mSystems.00726-20 (PMC7657595; doi:10.1128/mSystems.00726-20)
Supplement: TABLE S4 [file mSystems.00726-20-st004.xlsx]

## Sheet: Sheet1
Locus tag	Number in Figure 6	Annotation	Number of southwest Western Australia genomes (out of 22) that contain this gene	Number of tropical Australian genomes (out of 179) that contain this gene	located within a genomic island (Predicted using IslandViewer 4)
MSHR0169_27310	27310	hypothetical protein	22	0	Yes
MSHR0169_27320	27320	hypothetical protein	22	0	Yes
MSHR0169_45600	45600	hypothetical protein	22	0	Yes
MSHR0169_45610	45610	hypothetical protein	22	0	Yes
MSHR0169_45670	45670	hypothetical protein	22	0	Yes
MSHR0169_45680	45680	hypothetical protein	22	0	Yes
MSHR0169_45690	45690	hypothetical protein	22	0	Yes
MSHR0169_45700	45700	hypothetical protein	22	0	Yes
MSHR0169_45710	45710	hypothetical protein	22	0	Yes
MSHR0169_46880	46880	hypothetical protein	22	0	Yes
MSHR0169_50010	50010	hypothetical protein	22	0	Yes
MSHR0169_50020	50020	hypothetical protein	22	0	Yes
MSHR0169_50030	50030	hypothetical protein	22	0	Yes
MSHR0169_50040	50040	hypothetical protein	22	0	Yes
